# Supplementary material for: DeepWAS: Multivariate genotype-phenotype associations by directly integrating regulatory information using deep learning
Source: PLoS Comput Biol. 2020 Feb 3;16(2):e1007616. doi: 10.1371/journal.pcbi.1007616 (PMC7043350; doi:10.1371/journal.pcbi.1007616)
Supplement: S2 Table — (XLSX) [file pcbi.1007616.s008.xlsx]

## Sheet: S2
DeepWAS results for MS												MS-specific dSNP and BIOS QTL overlap										MS-specific dSNP and MS-patient eQTL overlap								MS-specific dSNP and CMC eQTL overlap									MS-specific dSNP and GTEx eQTL overlap
MS dSNP	chr	pos	functional unit	cell line	feature	treatment	GWAS p-value	dSNP location	gene neary dSNP	immune		MS dSNP or CpG	transcritp or CpG	PValue	FDR	R2	Proxy SNP	Gene symbol	info	immune		MS dSNP	Transcript	FDR	R2	Proxy SNP	Gene symbol	info		MS dSNP	Transcript	FDR	R2	Proxy SNP	Gene symbol	info	immune		MS dSNP	GTEx rsid	PValue	R2	Proxy SNP	Gene symbol	GTEx tissue
rs11615775	12	3377326	H1-hESC|TEAD4|None	H1-hESC	TEAD4	None	0.00022458	intronic	TSPAN9	no		cg00365670	ENSG00000131899	0.0002994	0.049683198	NA		LLGL1	BIOS_eQTM_Probe	NA		rs59410994	ILMN_1651788	0.00601664637392788			MAP3K11	MS_eQTL		rs1000329	ENSG00000105072	0.01			C19orf44	CMC_eQTL	NA		1-16190241	1_16190241_T_TA_b37	6.57296e-06			RP3-467K16.4	Brain Nucleus accumbens basal ganglia
rs10795279	10	5525451	HepG2|TEAD4|None	HepG2	TEAD4	None	6.56623e-05	intergenic	NET1;CALML5	no		cg00519069	ENSG00000123136	8.07e-05	0.016941348	NA		DDX39A	BIOS_eQTM_CpG	NA		rs593525	ILMN_1700822	0.0119088215356705			DPP3	MS_eQTL		rs1034919	ENSG00000116830	0.05	0.861657	rs10924104	TTF2	CMC_eQTL	1		1-16190241	1_16190241_T_TA_b37	1.49897e-09			CLCNKA	Muscle Skeletal
rs7797030	7	5610004	H1-hESC|HDAC2|None	H1-hESC	HDAC2	None	0.000406394	intergenic	ACTB;FSCN1	no		cg02586730	ENSG00000172638	5.54e-26	0	NA		EFEMP2	BIOS_eQTM_Probe	NA		rs112752776	ILMN_1704537	0.0199202205774678			PHGDH	MS_eQTL		rs1057452	ENSG00000183604	0.05			.	CMC_eQTL	NA		17-58024224	17_58024224_C_CAA_b37	1.4338e-05			RPS6KB1	Muscle Skeletal
rs7797030	7	5610004	HepG2|BHLHE40|None	HepG2	BHLHE40	None	0.000406394	intergenic	ACTB;FSCN1	no		cg03836611	ENSG00000233327	3.03e-13	0	NA		USP32P2	BIOS_eQTM_Probe	1		rs4636209	ILMN_1725338	0.0655279028495553	0.732147	rs11989467	CLDN23	MS_eQTL		rs1057452	ENSG00000180096	0.05			2001-09-01	CMC_eQTL	NA		rs1000329	19_16577647_G_A_b37	7.49011e-06	0.567754	rs12972942	EPS15L1	Whole Blood
rs10905713	10	6112605	H1-hESC|TEAD4|None	H1-hESC	TEAD4	None	1.55453e-05	intergenic	IL2RA;RBM17	no		cg04321378	ENSG00000175467	0.0001918	0.034474731	NA		SART1	BIOS_eQTM_Probe	NA		rs4634599	ILMN_1734833	0.0129385643289606	0.97093	rs1542666	NBN	MS_eQTL		rs1057452	ENSG00000169592	0.01			INO80E	CMC_eQTL	NA		rs1000329	19_16598251_G_A_b37	1.76031e-05	0.552576	rs6512112	C19orf44	Brain Cerebellum
rs34826769	5	6713140	H1-hESC|Nrf1|None	H1-hESC	Nrf1	None	3.17498e-05	intergenic	LINC02102;PAPD7	no		cg15777760	ENSG00000013364	2.12e-05	0.005353674	NA		MVP	BIOS_eQTM_Probe	NA		rs1985372	ILMN_1738866	6.79244731272267e-09			DEXI	MS_eQTL		rs10924104	ENSG00000116830	0.05			TTF2	CMC_eQTL	NA		rs1000329	19_16449517_C_T_b37	3.61519e-05			C19orf44	Muscle Skeletal
rs34826769	5	6713140	H1-hESC|H3K56ac|None	H1-hESC	H3K56ac	None	3.17498e-05	intergenic	LINC02102;PAPD7	no		cg18545596	ENSG00000100351	5.61e-06	0.001737933	NA		GRAP2	BIOS_eQTM_Probe	NA		rs7192171	ILMN_1738866	0.00738312389068007			DEXI	MS_eQTL		rs11164608	ENSG00000122484	0.01			RPAP2	CMC_eQTL	1		rs1034919	1_117062474_T_C_b37	2.60892e-05	1	rs10924108	RP5-1086K13.3	Whole Blood
rs34826769	5	6713140	HepG2|Nrf1|None	HepG2	Nrf1	None	3.17498e-05	intergenic	LINC02102;PAPD7	no		cg20051715	ENSG00000172638	2.73e-19	0	NA		EFEMP2	BIOS_eQTM_Probe	NA		rs36056702	ILMN_1738866	0.00143904180821925			DEXI	MS_eQTL		rs11164608	ENSG00000154511	0.01			FAM69A	CMC_eQTL	1		rs1034919	1_117074596_A_T_b37	2.10898e-05	0.705347	rs3789717	PTGFRN	Muscle Skeletal
rs34826769	5	6713140	K562|Nrf1|None	K562	Nrf1	None	3.17498e-05	intergenic	LINC02102;PAPD7	no		cg20313856	ENSG00000143889	6.83e-15	0	NA		HNRPLL	BIOS_eQTM_CpG	NA		rs9931397	ILMN_1738866	0.000295279944765725			DEXI	MS_eQTL		rs112241682	ENSG00000175643	0.01			RMI2	CMC_eQTL	1		rs1057452	16_29845685_T_C_b37	4.63003e-05	0.914983	rs4788187	MVP	Whole Blood
rs34826769	5	6713140	PANC-1|Sin3Ak-20|None	PANC-1	Sin3Ak-20	None	3.17498e-05	intergenic	LINC02102;PAPD7	no		cg20313856	ENSG00000143891	1.11e-08	0	NA		GALM	BIOS_eQTM_CpG	NA		rs7203793	ILMN_1738866	0.00015921537378565			DEXI	MS_eQTL		rs11738401	ENSG00000198780	0.05			FAM169A	CMC_eQTL	NA		rs1057452	16_29833714_G_A_b37	4.54656e-07			CDIPT	Brain Cerebellum
rs34826769	5	6713140	H1-hESC|FOSL1|None	H1-hESC	FOSL1	None	3.17498e-05	intergenic	LINC02102;PAPD7	no		cg24517501	ENSG00000162676	2.6e-05	0.00640482	NA		GFI1	BIOS_eQTM_CpG	1		rs7203459	ILMN_1738866	0.0670118415094803	0.763546	rs17806056	DEXI	MS_eQTL		rs12149160	ENSG00000175643	0.01			RMI2	CMC_eQTL	NA		rs10924104	1_117062474_T_C_b37	2.60892e-05	0.861657	rs10924108	RP5-1086K13.3	Whole Blood
rs34826769	5	6713140	HeLa-S3|Nrf1|None	HeLa-S3	Nrf1	None	3.17498e-05	intergenic	LINC02102;PAPD7	no		cg25492364	ENSG00000176974	0.0001768	0.032507301	NA		SHMT1	BIOS_eQTM_CpG	1		rs593525	ILMN_1749243	1.14847343358763e-10			BANF1	MS_eQTL		rs13197384	ENSG00000135541	0.05			AHI1	CMC_eQTL	1		rs10924104	1_117074596_A_T_b37	2.10898e-05	0.607767	rs3789717	PTGFRN	Muscle Skeletal
rs34826769	5	6713140	K562|CHD1|None	K562	CHD1	None	3.17498e-05	intergenic	LINC02102;PAPD7	no		cg25492364	ENSG00000176974	0.0001768	0.032507301	NA		SHMT1	BIOS_eQTM_Probe	1		rs1057452	ILMN_1763129	0.0328900555701727			DCTPP1	MS_eQTL		rs13197384	ENSG00000231028	0.05			LINC00271	CMC_eQTL	1		rs11000015	10_73571883_C_T_b37	1.81549e-05			PSAP	Whole Blood
rs34826769	5	6713140	GM12878|Nrf1|None	GM12878	Nrf1	None	3.17498e-05	intergenic	LINC02102;PAPD7	yes		cg26763362	ENSG00000176974	9.11e-07	0.000275	NA		SHMT1	BIOS_eQTM_CpG	1		rs17214656	ILMN_1772302	0.000162852829263534			MTHFS,ST20-MTHFS	MS_eQTL		rs147524694	ENSG00000105072	0.01			C19orf44	CMC_eQTL	NA		rs11164608	1_92944994_A_G_b37	2.44981e-08	1	rs4970702	EVI5	Whole Blood
rs34826769	5	6713140	H1-hESC|H4K5ac|None	H1-hESC	H4K5ac	None	3.17498e-05	intergenic	LINC02102;PAPD7	no		cg26763362	ENSG00000176974	9.11e-07	0.000275	NA		SHMT1	BIOS_eQTM_Probe	1		rs71406238	ILMN_1790537	0.011879771647704			RMI2	MS_eQTL		rs17214656	ENSG00000180953	0.05	0.868226	rs11852590	ST20	CMC_eQTL	NA		rs11164608	1_93017221_C_A_b37	2.55927e-05	0.98301	rs6603986	EVI5	Brain Caudate basal ganglia
rs66978418	5	6789283	Gliobla|CTCF|None	Gliobla	CTCF	None	0.000140983	intergenic	PAPD7;LINC02236	no		rs1000329	cg03355101	1.4e-08	1.27e-05	NA			BIOS_meQTL	NA		rs12149160	ILMN_1790537	2.28494973110177e-06			RMI2	MS_eQTL		rs2075657	ENSG00000154874	0.01			CCDC144B	CMC_eQTL	NA		rs12149160	16_11439303_G_T_b37	2.27249e-10			RMI2	Brain Amygdala
rs66978418	5	6789283	GM19240|CTCF|None	GM19240	CTCF	None	0.000140983	intergenic	PAPD7;LINC02236	no		rs1000329	ENSG00000269399	2.67e-05	0.014309288	0.735255	rs2290668	CTD-3222D19.7	BIOS_eQTL	NA		rs112241682	ILMN_1790537	0.00155752616284848			RMI2	MS_eQTL		rs2075657	ENSG00000177302	0.01			TOP3A	CMC_eQTL	NA		rs12149160	16_11439303_G_T_b37	1.57268e-47			RMI2	Muscle Skeletal
rs66978418	5	6789283	HepG2|DNase|None	HepG2	DNase	None	0.000140983	intergenic	PAPD7;LINC02236	no		rs1034919	cg26677431	1.52e-12	0	0.929428	rs3850814		BIOS_meQTL	1		rs13197384	ILMN_1791006	2.86076176272621e-26			AHI1	MS_eQTL		rs2075657	ENSG00000176974	0.01			SHMT1	CMC_eQTL	NA		rs13197384	6_135818897_C_A_b37	1.63426e-19			AHI1	Whole Blood
rs66978418	5	6789283	K562|CTCFL|None	K562	CTCFL	None	0.000140983	intergenic	PAPD7;LINC02236	no		rs1034919	ENSG00000177173	2.92e-05	0.015566725	0.929428	rs3850814	NAP1L4P1	BIOS_eQTL	1		rs593525	ILMN_1794364	0.000851045266363372			CTSW	MS_eQTL		rs2075657	ENSG00000233327	0.01			USP32P2	CMC_eQTL	NA		rs13197384	6_135818897_C_A_b37	3.45891e-06			AHI1	Brain Caudate basal ganglia
rs66978418	5	6789283	SK-N-SH_RA|CTCF|None	SK-N-SH_RA	CTCF	None	0.000140983	intergenic	PAPD7;LINC02236	no		rs1057452	cg27220660	8.55e-08	6.78e-05	NA			BIOS_meQTL	NA		rs2075657	ILMN_1798212	0.0416131520797475			LLGL1	MS_eQTL		rs2075657	ENSG00000091536	0.01			MYO15A	CMC_eQTL	NA		rs17214656	15_80202643_C_T_b37	5.09342e-11	1	rs7171079	ST20	Whole Blood
rs66978418	5	6789283	A549|CTCF|None	A549	CTCF	None	0.000140983	intergenic	PAPD7;LINC02236	no		rs1057452	ENSG00000013364	1.72e-79	0	0.974437	rs34286592	MVP	BIOS_eQTL	NA		rs1000329	ILMN_1801572	0.0149583625088669	0.819966	rs10402422	C19orf44	MS_eQTL		rs2273030	ENSG00000176974	0.01			SHMT1	CMC_eQTL	1		rs17214656	15_80214708_T_G_b37	9.49575e-09	0.503179	rs16971581	RP11-38G5.2	Brain Cerebellar Hemisphere
rs66978418	5	6789283	K562|CTCF|None	K562	CTCF	None	0.000140983	intergenic	PAPD7;LINC02236	no		rs10795279	cg08365301	9.02e-18	0	0.508503	rs9423433		BIOS_meQTL	NA		rs11738401	ILMN_1806692	0.000168953193510336			HEXB	MS_eQTL		rs2273030	ENSG00000176994	0.01			SMCR8	CMC_eQTL	1		rs17214656	15_80202643_C_T_b37	1.51092e-14	1	rs7171079	ST20	Muscle Skeletal
rs66978418	5	6789283	HepG2|CTCF|None	HepG2	CTCF	None	0.000140983	intergenic	PAPD7;LINC02236	no		rs10924104	cg20309677	5.35e-05	0.022848311	0.861641	rs12025416		BIOS_meQTL	NA		rs7207666	ILMN_1811933	2.18556548824452e-19			SHMT1	MS_eQTL		rs2273030	ENSG00000233327	0.01			USP32P2	CMC_eQTL	1		rs2075657	17_18061528_T_G_b37	1.59206e-05			SMCR8	Whole Blood
rs66978418	5	6789283	MCF-7|CTCF|None	MCF-7	CTCF	None	0.000140983	intergenic	PAPD7;LINC02236	no		rs10924104	ENSG00000233154	9.92e-08	8.47e-05	0.983474	rs4143029	RP4-655J12.4	BIOS_eQTL	NA		rs2075657	ILMN_1811933	2.89240043430185e-10			SHMT1	MS_eQTL		rs2793109	ENSG00000183621	0.05	0.715511	rs793094	ZNF438	CMC_eQTL	1		rs2075657	17_18061528_T_G_b37	3.04989e-05			USP32P2	Brain Caudate basal ganglia
rs66978418	5	6789283	K562|CTCF|None	K562	CTCF	None	0.000140983	intergenic	PAPD7;LINC02236	no		rs11000015	cg07689920	3.83e-06	0.002772578	1	rs11000015		BIOS_meQTL	NA		rs2273030	ILMN_1811933	1.07284971393077e-13			SHMT1	MS_eQTL		rs28758526	ENSG00000107223	0.05			EDF1	CMC_eQTL	NA		rs2075657	17_18061528_T_G_b37	2.79705e-14			SHMT1	Muscle Skeletal
rs66978418	5	6789283	K562|CTCF|None	K562	CTCF	None	0.000140983	intergenic	PAPD7;LINC02236	no		rs111334443	cg00519069	4.5e-72	0	0.821255	rs77310738		BIOS_meQTL	NA		rs4925172	ILMN_1811933	1.07284971393077e-13			SHMT1	MS_eQTL		rs34826769	ENSG00000145545	0.05			SRD5A1	CMC_eQTL	1		rs2273030	17_18185599_A_G_b37	2.33275e-06	1	rs4925160	TOP3A	Whole Blood
rs66978418	5	6789283	K562|CTCF|None	K562	CTCF	None	0.000140983	intergenic	PAPD7;LINC02236	no		rs11164608	ENSG00000229052	5.77e-08	4.58e-05	0.591336	rs11809700	RP11-386I23.1	BIOS_eQTL	1		rs4925172	ILMN_2072973	0.0108565043998203			TOP3A	MS_eQTL		rs35737776	ENSG00000173226	0.01			IQCB1	CMC_eQTL	NA		rs2273030	17_18185599_A_G_b37	9.45982e-10	1	rs4925160	MYO15A	Brain Cerebellar Hemisphere
rs66978418	5	6789283	H1-hESC|CTCF|None	H1-hESC	CTCF	None	0.000140983	intergenic	PAPD7;LINC02236	no		rs11164608	cg24517501	1.4e-12	0	0.542169	rs12030613		BIOS_meQTL	1		rs7207666	ILMN_2072973	2.07503693015569e-06			TOP3A	MS_eQTL		rs35737776	ENSG00000163406	0.01			SLC15A2	CMC_eQTL	NA		rs2273030	17_18185599_A_G_b37	1.85178e-13	1	rs4925160	ALKBH5	Muscle Skeletal
rs66978418	5	6789283	H1-hESC|Rad21|None	H1-hESC	Rad21	None	0.000140983	intergenic	PAPD7;LINC02236	no		rs111788255	cg23703079	5.95e-05	0.03081671	0.505993	rs4767948		BIOS_meQTL	1		rs2273030	ILMN_2072973	0.0108565043998203			TOP3A	MS_eQTL		rs4634599	ENSG00000155100	0.05	0.688662	rs2740784	OTUD6B	CMC_eQTL	NA		rs2793109	10_31379846_T_A_b37	6.52852e-06			ZNF438	Whole Blood
rs66978418	5	6789283	Fibrobl|CTCF|None	Fibrobl	CTCF	None	0.000140983	intergenic	PAPD7;LINC02236	no		rs11615775	cg07915730	1.56e-12	0	0.501743	rs740768		BIOS_meQTL	NA		rs593525	ILMN_2179837	2.79300897501033e-08			BANF1	MS_eQTL		rs4636209	ENSG00000182319	0.05			.	CMC_eQTL	NA		rs34826769	5_6723429_A_G_b37	1.4843e-05	0.86064	rs274715	CTD-2044J15.1	Brain Cerebellar Hemisphere
rs66978418	5	6789283	MCF-7|CTCF|serum_stimulated_media	MCF-7	CTCF	serum_stimulated_media	0.000140983	intergenic	PAPD7;LINC02236	no		rs12149160	cg07578313	2.5e-14	0	0.807197	rs243327		BIOS_meQTL	NA		rs35737776	ILMN_2316104	0.000441464330640928			IQCB1	MS_eQTL		rs4925172	ENSG00000176974	0.01			SHMT1	CMC_eQTL	NA		rs35737776	3_121664661_G_A_b37	8.79109e-14	1	rs10934565	IQCB1	Whole Blood
rs66978418	5	6789283	H9ES|DNase|None	H9ES	DNase	None	0.000140983	intergenic	PAPD7;LINC02236	no		rs12149160	ENSG00000238774,ENSG00000262703	1.2e-06	0.001174551	0.988093	rs12597893	AC009121.1,RP11-485G7.6	BIOS_eQTL	NA		rs28758526	ILMN_2377430	1.42257586507922e-14			AGPAT2	MS_eQTL		rs4925172	ENSG00000233327	0.01			USP32P2	CMC_eQTL	NA		rs35737776	3_121664661_G_A_b37	1.41324e-05	1	rs10934565	IQCB1	Brain Anterior cingulate cortex BA24
rs66978418	5	6789283	HCM|CTCF|None	HCM	CTCF	None	0.000140983	intergenic	PAPD7;LINC02236	no		rs12768537	cg15550339	6.56e-19	0	0.956367	rs17143770		BIOS_meQTL	NA										rs4925172	ENSG00000176994	0.01			SMCR8	CMC_eQTL	NA		rs35737776	3_121664661_G_A_b37	2.42977e-06	1	rs10934565	GOLGB1	Muscle Skeletal
rs66978418	5	6789283	HBMEC|CTCF|None	HBMEC	CTCF	None	0.000140983	intergenic	PAPD7;LINC02236	no		rs12996029	cg20313856	1.73e-33	0	0.781201	rs75143607		BIOS_meQTL	NA										rs593525	ENSG00000172803	0.01			SNX32	CMC_eQTL	NA		rs4634599	8_92051248_T_C_b37	8.11753e-06	0.546329	rs6983337	LRRC69	Brain Hippocampus
rs4636209	8	8395324	HeLa-S3|CEBPB|None	HeLa-S3	CEBPB	None	0.000318705	intergenic	PRAG1;CLDN23	no		rs13197384	ENSG00000135541,ENSG00000231028	3.5e-12	0	NA		AHI1,LINC00271	BIOS_eQTL	1										rs593525	ENSG00000175376	0.05			EIF1AD	CMC_eQTL	NA		rs4634599	8_92010465_C_T_b37	5.86926e-05	1	rs7005565	TMEM64	Muscle Skeletal
rs4636209	8	8395324	IMR90|CEBPB|None	IMR90	CEBPB	None	0.000318705	intergenic	PRAG1;CLDN23	no		rs13197384	cg21539510	6.18e-05	0.025991039	NA			BIOS_meQTL	1										rs593525	ENSG00000172500	0.01			FIBP	CMC_eQTL	NA		rs4636209	8_8395121_C_T_b37	7.48043e-07	1	rs11250206	RP11-556O5.5	Brain Cerebellum
rs12768537	10	8509224	IMR90|MafK|None	IMR90	MafK	None	0.000517787	intergenic	LINC00708;LOC105376398	no		rs13197384	cg18685455	3.27000000000002e-310	0	NA			BIOS_meQTL	1										rs59410994	ENSG00000172803	0.01			SNX32	CMC_eQTL	NA		rs4925172	17_18185599_A_G_b37	2.33275e-06	1	rs4925160	TOP3A	Whole Blood
rs12768537	10	8509224	HepG2|MafK|None	HepG2	MafK	None	0.000517787	intergenic	LINC00708;LOC105376398	no		rs137969	ch.22.694298R	3.37e-06	0.001861878	0.544782	rs137985		BIOS_meQTL	NA										rs62420820	ENSG00000016402	0.05	0.537698	rs44450	IL20RA	CMC_eQTL	NA		rs4925172	17_18185599_A_G_b37	9.45982e-10	1	rs4925160	MYO15A	Brain Cerebellar Hemisphere
rs12768537	10	8509224	K562|MafF|None	K562	MafF	None	0.000517787	intergenic	LINC00708;LOC105376398	no		rs137969	ENSG00000100351	6.44e-22	0	0.983903	rs137966	GRAP2	BIOS_eQTL	NA										rs66978418	ENSG00000112941	0.05	0.820682	rs11956948	PAPD7	CMC_eQTL	NA		rs4925172	17_18185599_A_G_b37	1.85178e-13	1	rs4925160	ALKBH5	Muscle Skeletal
rs12768537	10	8509224	HepG2|MafF|None	HepG2	MafF	None	0.000517787	intergenic	LINC00708;LOC105376398	no		rs17214656	cg02196730	9.25e-19	0	1	rs34141983		BIOS_meQTL	NA										rs71406238	ENSG00000175643	0.01			RMI2	CMC_eQTL	NA		rs593525	11_65727799_T_C_b37	9.47338e-06			BANF1	Whole Blood
rs12768537	10	8509224	K562|MafK|None	K562	MafK	None	0.000517787	intergenic	LINC00708;LOC105376398	no		rs17214656	ENSG00000180953,ENSG00000259332	5.94e-52	0	0.985959	rs12906758	ST20,ST20-MTHFS	BIOS_eQTL	NA										rs7203459	ENSG00000122299	0.05	0.606717	rs7184491	ZC3H7A	CMC_eQTL	NA		rs593525	11_65727799_T_C_b37	1.90738e-05			SF3B2	Brain Cerebellar Hemisphere
rs12768537	10	8509224	HepG2|MafK|None	HepG2	MafK	None	0.000517787	intergenic	LINC00708;LOC105376398	no		rs1985372	cg08082763	3.96e-05	0.01754146	0.959391	rs8056098		BIOS_meQTL	NA										rs7207666	ENSG00000091542	0.01			ALKBH5	CMC_eQTL	NA		rs593525	11_65727799_T_C_b37	2.33308e-07			FIBP	Muscle Skeletal
rs7192171	16	11049119	HepG2|MYBL2|None	HepG2	MYBL2	None	8.39954e-06	intronic	CLEC16A	no		rs1985372	ENSG00000263013	8.07e-10	0	0.764971	rs6498136	RP11-876N24.5	BIOS_eQTL	NA										rs7207666	ENSG00000177302	0.01			TOP3A	CMC_eQTL	NA		rs59410994	11_65490939_TTTTTA_T_b37	6.1428e-17			MAP3K11	Whole Blood
rs7192171	16	11049119	HepG2|p300|None	HepG2	p300	None	8.39954e-06	intronic	CLEC16A	no		rs2075657	cg19055369	8.26e-05	0.033496637	0.990019	rs712274		BIOS_meQTL	NA										rs7207666	ENSG00000176994	0.01			SMCR8	CMC_eQTL	NA		rs59410994	11_65490939_TTTTTA_T_b37	1.30548e-06			OVOL1	Brain Cerebellar Hemisphere
rs7192171	16	11049119	HepG2|FOXA2|None	HepG2	FOXA2	None	8.39954e-06	intronic	CLEC16A	no		rs2075657	ENSG00000131899	2.12e-08	1.17e-05	0.845001	rs2856289	LLGL1	BIOS_eQTL	NA										rs7207666	ENSG00000176974	0.01			SHMT1	CMC_eQTL	NA		rs59410994	11_65490939_TTTTTA_T_b37	4.60519e-11			MAP3K11	Muscle Skeletal
rs7192171	16	11049119	HepG2|NFIC|None	HepG2	NFIC	None	8.39954e-06	intronic	CLEC16A	no		rs2273030	cg25492364	1.32e-47	0	0.810064	rs672356		BIOS_meQTL	1										rs7207666	ENSG00000131899	0.01			LLGL1	CMC_eQTL	NA		rs66978418	5_6778371_T_C_b37	6.11781e-07	0.74162	rs66578740	PAPD7	Brain Cerebellum
rs7192171	16	11049119	HepG2|TCF12|None	HepG2	TCF12	None	8.39954e-06	intronic	CLEC16A	no		rs2273030	cg26763362	5.04e-78	0	0.80137	rs2461838		BIOS_meQTL	1										rs7542867	ENSG00000154511	0.01			FAM69A	CMC_eQTL	NA		rs7207666	17_18182720_A_G_b37	4.18938e-08	1	rs28880370	ENSG00000267350.2	Whole Blood
rs7192171	16	11049119	HepG2|COREST|None	HepG2	COREST	None	8.39954e-06	intronic	CLEC16A	no		rs2273030	ENSG00000176974	4.73e-19	0	0.80137	rs2461838	SHMT1	BIOS_eQTL	1										rs7542867	ENSG00000122484	0.01			RPAP2	CMC_eQTL	NA		rs7207666	17_18182720_A_G_b37	2.06185e-05	1	rs28880370	MYO15A	Brain Cerebellar Hemisphere
rs7192171	16	11049119	HepG2|MBD4|None	HepG2	MBD4	None	8.39954e-06	intronic	CLEC16A	no		rs2273030	ENSG00000233327	6.69e-15	0	0.538473	rs681998	USP32P2	BIOS_eQTL	1										rs7637133	ENSG00000173705	0.01			SUSD5	CMC_eQTL	NA		rs7207666	17_18182720_A_G_b37	2.69058e-07	1	rs28880370	ALKBH5	Muscle Skeletal
rs7192171	16	11049119	HepG2|ERRA|forskolin	HepG2	ERRA	forskolin	8.39954e-06	intronic	CLEC16A	no		rs2793109	cg09473745	2.22e-16	0	0.607971	rs2797896		BIOS_meQTL	1										rs7797030	ENSG00000230733	0.05			.	CMC_eQTL	NA		rs7542867	1_93103099_A_T_b37	4.01786e-07	0.995795	rs10874726	EVI5	Whole Blood
rs7192171	16	11049119	HepG2|ZBTB33|None	HepG2	ZBTB33	None	8.39954e-06	intronic	CLEC16A	no		rs34826769	ENSG00000248677	3e-11	0	0.898833	rs274668	CTD-2044J15.1	BIOS_eQTL	1										rs793102	ENSG00000183621	0.05	0.904701	rs793094	ZNF438	CMC_eQTL	NA		rs7542867	1_93107408_C_T_b37	2.91459e-05	0.991612	rs12025792	EVI5	Brain Caudate basal ganglia
rs7192171	16	11049119	HepG2|HDAC2|None	HepG2	HDAC2	None	8.39954e-06	intronic	CLEC16A	no		rs34826769	cg21203562	5.05e-36	0	0.956101	rs71600236		BIOS_meQTL	1										rs9931397	ENSG00000122299	0.05	0.505967	rs7184491	ZC3H7A	CMC_eQTL	1		rs7637133	3_33115057_A_G_b37	6.87078e-06	0.590546	rs6770682	GLB1	Brain Cerebellum
rs7192171	16	11049119	HepG2|SP1|None	HepG2	SP1	None	8.39954e-06	intronic	CLEC16A	no		rs35737776	cg01878435	3.45e-05	0.01874741	0.774818	rs12496318		BIOS_meQTL	NA																			rs7797030	7_5759119_G_C_b37	2.58714e-06	0.51365	rs112311344	RP11-527E14.1	Whole Blood
rs7192171	16	11049119	HepG2|p300|None	HepG2	p300	None	8.39954e-06	intronic	CLEC16A	no		rs35737776	ENSG00000263678	5.27e-06	0.003206292	0.686635	rs9850439	AC072031.1	BIOS_eQTL	NA																			rs793102	10_31391564_C_T_b37	3.40424e-07			RP11-330O11.3	Whole Blood
rs7192171	16	11049119	HepG2|FOXA1|None	HepG2	FOXA1	None	8.39954e-06	intronic	CLEC16A	no		rs4634599	cg18507018	5.9e-86	0	0.665655	rs2677574		BIOS_meQTL	NA																			rs793102	10_31364148_G_C_b37	2.4872e-05	0.568648	rs793087	RP11-330O11.2	Muscle Skeletal
rs7192171	16	11049119	HepG2|RXRA|None	HepG2	RXRA	None	8.39954e-06	intronic	CLEC16A	no		rs4636209	cg17688689	1.33e-08	1.29e-05	0.692338	rs10086615		BIOS_meQTL	NA																			rs9603589	13_40229744_C_T_b37	6.78673e-11			COG6	Whole Blood
rs7192171	16	11049119	HepG2|FOXA1|None	HepG2	FOXA1	None	8.39954e-06	intronic	CLEC16A	no		rs4925172	cg25492364	1.32e-47	0	0.810064	rs672356		BIOS_meQTL	NA																			rs9603589	13_40229744_C_T_b37	5.91862e-06			COG6	Brain Caudate basal ganglia
rs7192171	16	11049119	HepG2|TCF7L2|None	HepG2	TCF7L2	None	8.39954e-06	intronic	CLEC16A	no		rs4925172	cg26763362	5.04e-78	0	0.80137	rs2461838		BIOS_meQTL	NA																			rs9603589	13_40229744_C_T_b37	2.10501e-86			COG6	Muscle Skeletal
rs36056702	16	11100740	HeLa-S3|PRDM1|None	HeLa-S3	PRDM1	None	2.58471e-05	NA	NA	no		rs4925172	ENSG00000233327	6.69e-15	0	0.538473	rs681998	USP32P2	BIOS_eQTL	NA
rs36056702	16	11100740	HSMM|DNase|None	HSMM	DNase	None	2.58471e-05	NA	NA	no		rs4925172	ENSG00000176974	4.73e-19	0	0.80137	rs2461838	SHMT1	BIOS_eQTL	NA
rs36056702	16	11100740	HBMEC|DNase|None	HBMEC	DNase	None	2.58471e-05	NA	NA	no		rs593525	cg14248369	1.01e-15	0	0.984118	rs501353		BIOS_meQTL	NA
rs36056702	16	11100740	AG04449|DNase|None	AG04449	DNase	None	2.58471e-05	NA	NA	no		rs593525	ENSG00000172638	6.18e-14	0	0.522169	rs10896064	EFEMP2	BIOS_eQTL	NA
rs36056702	16	11100740	HPdLF|DNase|None	HPdLF	DNase	None	2.58471e-05	NA	NA	no		rs593525	ENSG00000175467	3.64e-07	0.000317	0.868542	rs659982	SART1	BIOS_eQTL	NA
rs36056702	16	11100740	HNPCEpiC|DNase|None	HNPCEpiC	DNase	None	2.58471e-05	NA	NA	no		rs66978418	cg01888592	0.0001307	0.049491699	0.839801	rs1456972		BIOS_meQTL	NA
rs36056702	16	11100740	HUVEC|c-Jun|None	HUVEC	c-Jun	None	2.58471e-05	NA	NA	no		rs6855471	cg27626620	6.93e-05	0.036662616	0.797065	rs1565649		BIOS_meQTL	NA
rs36056702	16	11100740	BJ|DNase|None	BJ	DNase	None	2.58471e-05	NA	NA	yes		rs7192171	cg03746015	1.59e-06	0.00137581	0.820697	rs8052325		BIOS_meQTL	NA
rs36056702	16	11100740	AG09309|DNase|None	AG09309	DNase	None	2.58471e-05	NA	NA	no		rs7192171	ENSG00000038532	2.31e-12	0	0.522168	rs78319720	CLEC16A	BIOS_eQTL	NA
rs36056702	16	11100740	HeLa-S3|EZH2|None	HeLa-S3	EZH2	None	2.58471e-05	NA	NA	no		rs7203459	cg03217729	4.47e-12	0	0.989467	rs2241099		BIOS_meQTL	NA
rs36056702	16	11100740	NHEK|H3K4me1|None	NHEK	H3K4me1	None	2.58471e-05	NA	NA	no		rs7203793	cg04616529	1.54e-212	0	0.987191	rs7204099		BIOS_meQTL	NA
rs36056702	16	11100740	NH-A|H3K4me1|None	NH-A	H3K4me1	None	2.58471e-05	NA	NA	no		rs7203793	ENSG00000263013	8.07e-10	0	0.506672	rs6498136	RP11-876N24.5	BIOS_eQTL	NA
rs36056702	16	11100740	NH-A|H3K27ac|None	NH-A	H3K27ac	None	2.58471e-05	NA	NA	no		rs7207666	cg26763362	5.04e-78	0	0.544806	rs2461838		BIOS_meQTL	NA
rs36056702	16	11100740	HIPEpiC|DNase|None	HIPEpiC	DNase	None	2.58471e-05	NA	NA	no		rs7207666	cg25492364	1.32e-47	0	0.552499	rs672356		BIOS_meQTL	NA
rs36056702	16	11100740	MCF10A-Er-Src|c-Fos|EtOH_0.01pct	MCF10A-Er-Src	c-Fos	EtOH_0.01pct	2.58471e-05	NA	NA	no		rs7207666	ENSG00000233327	6.69e-15	0	0.788369	rs681998	USP32P2	BIOS_eQTL	NA
rs36056702	16	11100740	HAc|DNase|None	HAc	DNase	None	2.58471e-05	NA	NA	no		rs7207666	ENSG00000176974	4.73e-19	0	0.544806	rs2461838	SHMT1	BIOS_eQTL	NA
rs36056702	16	11100740	NHLF|DNase|None	NHLF	DNase	None	2.58471e-05	NA	NA	no		rs7542867	cg24517501	1.4e-12	0	0.526515	rs12030613		BIOS_meQTL	NA
rs36056702	16	11100740	NH-A|H3K4me2|None	NH-A	H3K4me2	None	2.58471e-05	NA	NA	no		rs7542867	ENSG00000229052	5.77e-08	4.58e-05	0.64201	rs11809700	RP11-386I23.1	BIOS_eQTL	NA
rs36056702	16	11100740	Osteoblasts|H3K4me1|None	Osteoblasts	H3K4me1	None	2.58471e-05	NA	NA	no		rs7637133	cg27034836	3.27000000000002e-310	0	0.982664	rs7642865		BIOS_meQTL	NA
rs36056702	16	11100740	HRPEpiC|DNase|None	HRPEpiC	DNase	None	2.58471e-05	NA	NA	no		rs7797030	cg06824181	5.91e-15	0	0.522005	rs184400887		BIOS_meQTL	NA
rs36056702	16	11100740	AoAF|DNase|None	AoAF	DNase	None	2.58471e-05	NA	NA	no		rs9931397	cg03995533	5.28e-09	5.45e-06	0.964588	rs7204643		BIOS_meQTL	1
rs36056702	16	11100740	WI-38|DNase|None	WI-38	DNase	None	2.58471e-05	NA	NA	no
rs36056702	16	11100740	NH-A|DNase|None	NH-A	DNase	None	2.58471e-05	NA	NA	no
rs36056702	16	11100740	HSMMtube|DNase|None	HSMMtube	DNase	None	2.58471e-05	NA	NA	no
rs36056702	16	11100740	NHEK|H3K4me2|None	NHEK	H3K4me2	None	2.58471e-05	NA	NA	no
rs36056702	16	11100740	Osteoblasts|H3K4me2|None	Osteoblasts	H3K4me2	None	2.58471e-05	NA	NA	no
rs36056702	16	11100740	HA-h|DNase|None	HA-h	DNase	None	2.58471e-05	NA	NA	no
rs36056702	16	11100740	NHDF-Ad|DNase|None	NHDF-Ad	DNase	None	2.58471e-05	NA	NA	no
rs36056702	16	11100740	Osteoblasts|H3K27me3|None	Osteoblasts	H3K27me3	None	2.58471e-05	NA	NA	no
rs36056702	16	11100740	Osteoblasts|H3K27ac|None	Osteoblasts	H3K27ac	None	2.58471e-05	NA	NA	no
rs36056702	16	11100740	SKMC|DNase|None	SKMC	DNase	None	2.58471e-05	NA	NA	no
rs36056702	16	11100740	HUVEC|c-Fos|None	HUVEC	c-Fos	None	2.58471e-05	NA	NA	no
rs36056702	16	11100740	HMF|DNase|None	HMF	DNase	None	2.58471e-05	NA	NA	no
rs1985372	16	11114839	K562|STAT5A|None	K562	STAT5A	None	7.91172e-12	intronic	CLEC16A	no
rs1985372	16	11114839	K562|STAT1|IFNg30	K562	STAT1	IFNg30	7.91172e-12	intronic	CLEC16A	no
rs1985372	16	11114839	K562|GABP|None	K562	GABP	None	7.91172e-12	intronic	CLEC16A	no
rs1985372	16	11114839	SH-SY5Y|GATA-2|None	SH-SY5Y	GATA-2	None	7.91172e-12	intronic	CLEC16A	no
rs1985372	16	11114839	K562|STAT1|IFNa6h	K562	STAT1	IFNa6h	7.91172e-12	intronic	CLEC16A	no
rs1985372	16	11114839	K562|GATA-2|None	K562	GATA-2	None	7.91172e-12	intronic	CLEC16A	no
rs1985372	16	11114839	K562|STAT1|IFNa30	K562	STAT1	IFNa30	7.91172e-12	intronic	CLEC16A	no
rs1985372	16	11114839	K562|TBLR1|None	K562	TBLR1	None	7.91172e-12	intronic	CLEC16A	no
rs1985372	16	11114839	K562|GATA-1|None	K562	GATA-1	None	7.91172e-12	intronic	CLEC16A	no
rs1985372	16	11114839	K562|STAT1|IFNg6h	K562	STAT1	IFNg6h	7.91172e-12	intronic	CLEC16A	no
rs1985372	16	11114839	K562|p300|None	K562	p300	None	7.91172e-12	intronic	CLEC16A	no
rs1985372	16	11114839	K562|STAT2|IFNa30	K562	STAT2	IFNa30	7.91172e-12	intronic	CLEC16A	no
rs9931397	16	11177394	GM12878|USF-1|None	GM12878	USF-1	None	1.34595e-12	intronic	CLEC16A	yes
rs9931397	16	11177394	K562|USF-1|None	K562	USF-1	None	1.34595e-12	intronic	CLEC16A	no
rs9931397	16	11177394	K562|USF2|None	K562	USF2	None	1.34595e-12	intronic	CLEC16A	no
rs7203793	16	11182134	HepG2|USF-1|None	HepG2	USF-1	None	1.54007e-14	intronic	CLEC16A	no
rs7203793	16	11182134	H1-hESC|USF-1|None	H1-hESC	USF-1	None	1.54007e-14	intronic	CLEC16A	no
rs7203793	16	11182134	HepG2|USF2|None	HepG2	USF2	None	1.54007e-14	intronic	CLEC16A	no
rs7203459	16	11230703	SK-N-SH|NRSF|None	SK-N-SH	NRSF	None	4.11588e-10	intronic	CLEC16A	no
rs112241682	16	11319327	GM12878|SP1|None	GM12878	SP1	None	8.56764e-05	intergenic	CLEC16A;SOCS1	yes
rs12149160	16	11439303	NHDF-Ad|H3K9ac|None	NHDF-Ad	H3K9ac	None	9.01813e-07	UTR5	RMI2	no
rs12149160	16	11439303	NHEK|H2AZ|None	NHEK	H2AZ	None	9.01813e-07	UTR5	RMI2	no
rs12149160	16	11439303	H1-hESC|H3K9ac|None	H1-hESC	H3K9ac	None	9.01813e-07	UTR5	RMI2	no
rs12149160	16	11439303	K562|HDAC6|None	K562	HDAC6	None	9.01813e-07	UTR5	RMI2	no
rs12149160	16	11439303	NHLF|H3K4me3|None	NHLF	H3K4me3	None	9.01813e-07	UTR5	RMI2	no
rs12149160	16	11439303	NHDF-Ad|H3K4me3|None	NHDF-Ad	H3K4me3	None	9.01813e-07	UTR5	RMI2	no
rs12149160	16	11439303	K562|H2AZ|None	K562	H2AZ	None	9.01813e-07	UTR5	RMI2	no
rs71406238	16	11460592	HeLa-S3|PRDM1|None	HeLa-S3	PRDM1	None	2.19416e-05	NA	NA	no
rs111334443	2	14352596	NHLF|H3K9me3|None	NHLF	H3K9me3	None	0.000312982	intergenic	LOC100506474;LINC00276	no
1-16190241	1	16190241	PBDE|GATA-1|None	PBDE	GATA-1	None	0.000238014	intronic	SPEN	no
rs1000329	19	16449517	HUVEC|Max|None	HUVEC	Max	None	0.000208235	intergenic	KLF2;EPS15L1	no
rs147524694	19	16625611	K562|ZNF263|None	K562	ZNF263	None	7.42649e-06	intronic	C19orf44	no
rs147524694	19	16625611	HEK293-T-REx|ZNF263|None	HEK293-T-REx	ZNF263	None	7.42649e-06	intronic	C19orf44	no
rs2075657	17	18061528	K562|IRF1|IFNg6h	K562	IRF1	IFNg6h	4.77906e-06	intronic	MYO15A	no
rs2075657	17	18061528	H1-hESC|SP4|None	H1-hESC	SP4	None	4.77906e-06	intronic	MYO15A	no
rs2075657	17	18061528	K562|H3K9me1|None	K562	H3K9me1	None	4.77906e-06	intronic	MYO15A	no
rs2075657	17	18061528	K562|H4K20me1|None	K562	H4K20me1	None	4.77906e-06	intronic	MYO15A	no
rs7207666	17	18192614	HepG2|ZNF274|None	HepG2	ZNF274	None	1.07034e-06	intronic	TOP3A	no
rs7207666	17	18192614	HeLa-S3|TFIIIC-110|None	HeLa-S3	TFIIIC-110	None	1.07034e-06	intronic	TOP3A	no
rs7207666	17	18192614	HeLa-S3|RPC155|None	HeLa-S3	RPC155	None	1.07034e-06	intronic	TOP3A	no
rs7207666	17	18192614	HepG2|Pol2|None	HepG2	Pol2	None	1.07034e-06	intronic	TOP3A	no
rs2273030	17	18218164	K562|TAF7|None	K562	TAF7	None	5.92653e-05	UTR5	TOP3A	no
rs2273030	17	18218164	K562|YY1|None	K562	YY1	None	5.92653e-05	UTR5	TOP3A	no
rs2273030	17	18218164	GM12878|YY1|None	GM12878	YY1	None	5.92653e-05	UTR5	TOP3A	yes
rs2273030	17	18218164	K562|YY1|None	K562	YY1	None	5.92653e-05	UTR5	TOP3A	no
rs2273030	17	18218164	HepG2|NRSF|None	HepG2	NRSF	None	5.92653e-05	UTR5	TOP3A	no
rs2273030	17	18218164	K562|YY1|None	K562	YY1	None	5.92653e-05	UTR5	TOP3A	no
rs2273030	17	18218164	SK-N-SH_RA|YY1|None	SK-N-SH_RA	YY1	None	5.92653e-05	UTR5	TOP3A	no
rs2273030	17	18218164	H1-hESC|YY1|None	H1-hESC	YY1	None	5.92653e-05	UTR5	TOP3A	no
rs2273030	17	18218164	HepG2|GRp20|forskolin	HepG2	GRp20	forskolin	5.92653e-05	UTR5	TOP3A	no
rs4925172	17	18228605	MCF-7|CTCF|vehicle	MCF-7	CTCF	vehicle	5.9469e-05	UTR3	SMCR8	no
rs4925172	17	18228605	MCF-7|CTCF|estrogen	MCF-7	CTCF	estrogen	5.9469e-05	UTR3	SMCR8	no
rs4925172	17	18228605	H1-hESC|H2BK20ac|None	H1-hESC	H2BK20ac	None	5.9469e-05	UTR3	SMCR8	no
rs4925172	17	18228605	H1-hESC|H2BK120ac|None	H1-hESC	H2BK120ac	None	5.9469e-05	UTR3	SMCR8	no
rs4925172	17	18228605	NHEK|H3K9me1|None	NHEK	H3K9me1	None	5.9469e-05	UTR3	SMCR8	no
rs1057452	16	29833714	HUVEC|Pol2-4H8|None	HUVEC	Pol2-4H8	None	7.08755e-08	UTR3	PAGR1	no
rs1057452	16	29833714	HUVEC|Max|None	HUVEC	Max	None	7.08755e-08	UTR3	PAGR1	no
rs1057452	16	29833714	PFSK-1|Sin3Ak-20|None	PFSK-1	Sin3Ak-20	None	7.08755e-08	UTR3	PAGR1	no
rs2793109	10	31379846	GM12878|FOXM1|None	GM12878	FOXM1	None	6.92237e-06	intergenic	ZNF438;LOC101929352	yes
rs2793109	10	31379846	GM12878|Pbx3|None	GM12878	Pbx3	None	6.92237e-06	intergenic	ZNF438;LOC101929352	yes
rs2793109	10	31379846	GM12878|PAX5-C20|None	GM12878	PAX5-C20	None	6.92237e-06	intergenic	ZNF438;LOC101929352	yes
rs2793109	10	31379846	GM18505|NFKB|TNFa	GM18505	NFKB	TNFa	6.92237e-06	intergenic	ZNF438;LOC101929352	no
rs2793109	10	31379846	GM12891|PAX5-C20|None	GM12891	PAX5-C20	None	6.92237e-06	intergenic	ZNF438;LOC101929352	no
rs2793109	10	31379846	GM19193|NFKB|TNFa	GM19193	NFKB	TNFa	6.92237e-06	intergenic	ZNF438;LOC101929352	no
rs2793109	10	31379846	GM12878|IRF4|None	GM12878	IRF4	None	6.92237e-06	intergenic	ZNF438;LOC101929352	yes
rs2793109	10	31379846	GM12878|TBP|None	GM12878	TBP	None	6.92237e-06	intergenic	ZNF438;LOC101929352	yes
rs2793109	10	31379846	GM12878|EZH2|None	GM12878	EZH2	None	6.92237e-06	intergenic	ZNF438;LOC101929352	yes
rs2793109	10	31379846	GM12878|IKZF1|None	GM12878	IKZF1	None	6.92237e-06	intergenic	ZNF438;LOC101929352	yes
rs2793109	10	31379846	GM12878|ATF2|None	GM12878	ATF2	None	6.92237e-06	intergenic	ZNF438;LOC101929352	yes
rs2793109	10	31379846	GM12892|PAX5-C20|None	GM12892	PAX5-C20	None	6.92237e-06	intergenic	ZNF438;LOC101929352	no
rs2793109	10	31379846	GM12878|p300|None	GM12878	p300	None	6.92237e-06	intergenic	ZNF438;LOC101929352	yes
rs2793109	10	31379846	GM12878|p300|None	GM12878	p300	None	6.92237e-06	intergenic	ZNF438;LOC101929352	yes
rs2793109	10	31379846	GM12878|NFKB|TNFa	GM12878	NFKB	TNFa	6.92237e-06	intergenic	ZNF438;LOC101929352	yes
rs2793109	10	31379846	GM10847|NFKB|TNFa	GM10847	NFKB	TNFa	6.92237e-06	intergenic	ZNF438;LOC101929352	no
rs2793109	10	31379846	GM12878|TBLR1|None	GM12878	TBLR1	None	6.92237e-06	intergenic	ZNF438;LOC101929352	yes
rs2793109	10	31379846	GM12891|POU2F2|None	GM12891	POU2F2	None	6.92237e-06	intergenic	ZNF438;LOC101929352	no
rs2793109	10	31379846	GM12878|TCF12|None	GM12878	TCF12	None	6.92237e-06	intergenic	ZNF438;LOC101929352	yes
rs2793109	10	31379846	GM12878|MEF2C|None	GM12878	MEF2C	None	6.92237e-06	intergenic	ZNF438;LOC101929352	yes
rs2793109	10	31379846	GM18526|NFKB|TNFa	GM18526	NFKB	TNFa	6.92237e-06	intergenic	ZNF438;LOC101929352	no
rs2793109	10	31379846	GM12878|p300|None	GM12878	p300	None	6.92237e-06	intergenic	ZNF438;LOC101929352	yes
rs2793109	10	31379846	GM12878|EBF1|None	GM12878	EBF1	None	6.92237e-06	intergenic	ZNF438;LOC101929352	yes
rs2793109	10	31379846	GM12878|CEBPB|None	GM12878	CEBPB	None	6.92237e-06	intergenic	ZNF438;LOC101929352	yes
rs2793109	10	31379846	GM12878|RUNX3|None	GM12878	RUNX3	None	6.92237e-06	intergenic	ZNF438;LOC101929352	yes
rs2793109	10	31379846	GM12878|NFATC1|None	GM12878	NFATC1	None	6.92237e-06	intergenic	ZNF438;LOC101929352	yes
rs2793109	10	31379846	GM12878|PML|None	GM12878	PML	None	6.92237e-06	intergenic	ZNF438;LOC101929352	yes
rs2793109	10	31379846	GM12878|STAT3|None	GM12878	STAT3	None	6.92237e-06	intergenic	ZNF438;LOC101929352	yes
rs2793109	10	31379846	GM12891|NFKB|TNFa	GM12891	NFKB	TNFa	6.92237e-06	intergenic	ZNF438;LOC101929352	no
rs2793109	10	31379846	GM12878|NFIC|None	GM12878	NFIC	None	6.92237e-06	intergenic	ZNF438;LOC101929352	yes
rs2793109	10	31379846	GM12892|NFKB|TNFa	GM12892	NFKB	TNFa	6.92237e-06	intergenic	ZNF438;LOC101929352	no
rs2793109	10	31379846	GM12878|MEF2A|None	GM12878	MEF2A	None	6.92237e-06	intergenic	ZNF438;LOC101929352	yes
rs2793109	10	31379846	GM12878|BATF|None	GM12878	BATF	None	6.92237e-06	intergenic	ZNF438;LOC101929352	yes
rs2793109	10	31379846	GM12878|TCF3|None	GM12878	TCF3	None	6.92237e-06	intergenic	ZNF438;LOC101929352	yes
rs2793109	10	31379846	GM12878|BCLAF1|None	GM12878	BCLAF1	None	6.92237e-06	intergenic	ZNF438;LOC101929352	yes
rs2793109	10	31379846	GM12878|PAX5-N19|None	GM12878	PAX5-N19	None	6.92237e-06	intergenic	ZNF438;LOC101929352	yes
rs2793109	10	31379846	GM18951|NFKB|TNFa	GM18951	NFKB	TNFa	6.92237e-06	intergenic	ZNF438;LOC101929352	no
rs2793109	10	31379846	GM15510|NFKB|TNFa	GM15510	NFKB	TNFa	6.92237e-06	intergenic	ZNF438;LOC101929352	no
rs2793109	10	31379846	GM12878|SP1|None	GM12878	SP1	None	6.92237e-06	intergenic	ZNF438;LOC101929352	yes
rs2793109	10	31379846	GM19099|NFKB|TNFa	GM19099	NFKB	TNFa	6.92237e-06	intergenic	ZNF438;LOC101929352	no
rs2793109	10	31379846	GM12878|STAT5A|None	GM12878	STAT5A	None	6.92237e-06	intergenic	ZNF438;LOC101929352	yes
rs2793109	10	31379846	GM12878|MTA3|None	GM12878	MTA3	None	6.92237e-06	intergenic	ZNF438;LOC101929352	yes
rs2793109	10	31379846	GM12878|BCL11A|None	GM12878	BCL11A	None	6.92237e-06	intergenic	ZNF438;LOC101929352	yes
rs2793109	10	31379846	GM12878|BHLHE40|None	GM12878	BHLHE40	None	6.92237e-06	intergenic	ZNF438;LOC101929352	yes
rs2793109	10	31379846	GM12878|COREST|None	GM12878	COREST	None	6.92237e-06	intergenic	ZNF438;LOC101929352	yes
rs2793109	10	31379846	GM12878|CHD2|None	GM12878	CHD2	None	6.92237e-06	intergenic	ZNF438;LOC101929352	yes
rs2793109	10	31379846	GM12878|POU2F2|None	GM12878	POU2F2	None	6.92237e-06	intergenic	ZNF438;LOC101929352	yes
rs793102	10	31391564	T-47D|FOXA1|DMSO_0.02pct	T-47D	FOXA1	DMSO_0.02pct	1.41442e-07	intergenic	ZNF438;LOC101929352	no
rs793102	10	31391564	A549|FOXA1|DEX_100nM	A549	FOXA1	DEX_100nM	1.41442e-07	intergenic	ZNF438;LOC101929352	no
rs7637133	3	33138763	K562|Nrf1|None	K562	Nrf1	None	7.45703e-06	upstream	GLB1;TMPPE	no
rs7637133	3	33138763	HeLa-S3|Nrf1|None	HeLa-S3	Nrf1	None	7.45703e-06	upstream	GLB1;TMPPE	no
rs199903649	7	36331975	NHDF-Ad|H3K9ac|None	NHDF-Ad	H3K9ac	None	0.000196372	NA	NA	no
rs199903649	7	36331975	NHDF-Ad|H2AZ|None	NHDF-Ad	H2AZ	None	0.000196372	NA	NA	no
rs12996029	2	38819906	NHEK|H3K4me3|None	NHEK	H3K4me3	None	5.2939e-06	intronic	HNRNPLL	no
rs12996029	2	38819906	NH-A|H3K4me3|None	NH-A	H3K4me3	None	5.2939e-06	intronic	HNRNPLL	no
rs9603589	13	40229744	PFSK-1|TAF1|None	PFSK-1	TAF1	None	0.000131844	upstream	COG6	no
rs9603589	13	40229744	A549|TAF1|EtOH_0.02pct	A549	TAF1	EtOH_0.02pct	0.000131844	upstream	COG6	no
rs137969	22	40309510	K562|Bach1|None	K562	Bach1	None	0.000100252	intronic	GRAP2	no
rs137969	22	40309510	K562|MafK|None	K562	MafK	None	0.000100252	intronic	GRAP2	no
rs137969	22	40309510	K562|NF-E2|None	K562	NF-E2	None	0.000100252	intronic	GRAP2	no
17-58024224	17	58024224	HeLa-S3|EZH2|None	HeLa-S3	EZH2	None	1.87738e-05	UTR3	RPS6KB1	no
rs59410994	11	65490939	NHDF-Ad|H3K79me2|None	NHDF-Ad	H3K79me2	None	2.80081e-05	NA	NA	no
rs59410994	11	65490939	K562|H3K79me2|None	K562	H3K79me2	None	2.80081e-05	NA	NA	no
rs59410994	11	65490939	NH-A|H3K79me2|None	NH-A	H3K79me2	None	2.80081e-05	NA	NA	no
rs59410994	11	65490939	NH-A|H4K20me1|None	NH-A	H4K20me1	None	2.80081e-05	NA	NA	no
rs59410994	11	65490939	NHLF|H3K79me2|None	NHLF	H3K79me2	None	2.80081e-05	NA	NA	no
rs59410994	11	65490939	Monocytes-CD14+RO01746¬†|H3K79me2|None	Monocytes-CD14+RO01746¬†	H3K79me2	None	2.80081e-05	NA	NA	no
rs593525	11	65727799	K562|CEBPB|None	K562	CEBPB	None	0.000268572	downstream	TSGA10IP	no
rs11000015	10	73571883	HepG2|ZBTB7A|None	HepG2	ZBTB7A	None	0.000218925	UTR5	CDH23	no
rs11000015	10	73571883	H1-hESC|RXRA|None	H1-hESC	RXRA	None	0.000218925	UTR5	CDH23	no
rs11000015	10	73571883	K562|ZBTB7A|None	K562	ZBTB7A	None	0.000218925	UTR5	CDH23	no
rs11000015	10	73571883	HepG2|MAZ|None	HepG2	MAZ	None	0.000218925	UTR5	CDH23	no
rs11000015	10	73571883	HeLa-S3|MAZ|None	HeLa-S3	MAZ	None	0.000218925	UTR5	CDH23	no
rs11738401	5	73972991	HeLa-S3|TFIIIC-110|None	HeLa-S3	TFIIIC-110	None	0.000163023	intronic	HEXB	no
rs175714	14	75981856	HFF|CTCF|None	HFF	CTCF	None	8.85624e-06	intergenic	JDP2;BATF	no
rs175714	14	75981856	H7-hESC|DNase|None	H7-hESC	DNase	None	8.85624e-06	intergenic	JDP2;BATF	no
rs175714	14	75981856	HUVEC|CTCF|None	HUVEC	CTCF	None	8.85624e-06	intergenic	JDP2;BATF	no
rs175714	14	75981856	Osteobl|CTCF|None	Osteobl	CTCF	None	8.85624e-06	intergenic	JDP2;BATF	no
rs175714	14	75981856	H1-hESC|H3K27ac|None	H1-hESC	H3K27ac	None	8.85624e-06	intergenic	JDP2;BATF	no
rs175714	14	75981856	WERI-Rb-1|CTCF|None	WERI-Rb-1	CTCF	None	8.85624e-06	intergenic	JDP2;BATF	no
rs175714	14	75981856	K562|CTCF|None	K562	CTCF	None	8.85624e-06	intergenic	JDP2;BATF	no
rs175714	14	75981856	8988T|DNase|None	8988T	DNase	None	8.85624e-06	intergenic	JDP2;BATF	no
rs175714	14	75981856	CD34+_Mobilized|DNase|None	CD34+_Mobilized	DNase	None	8.85624e-06	intergenic	JDP2;BATF	no
rs175714	14	75981856	GM12891|CTCF|None	GM12891	CTCF	None	8.85624e-06	intergenic	JDP2;BATF	no
rs175714	14	75981856	AG04450|CTCF|None	AG04450	CTCF	None	8.85624e-06	intergenic	JDP2;BATF	no
rs175714	14	75981856	HeLa-S3|SMC3|None	HeLa-S3	SMC3	None	8.85624e-06	intergenic	JDP2;BATF	no
rs175714	14	75981856	RPTEC|CTCF|None	RPTEC	CTCF	None	8.85624e-06	intergenic	JDP2;BATF	no
rs175714	14	75981856	HRGEC|DNase|None	HRGEC	DNase	None	8.85624e-06	intergenic	JDP2;BATF	no
rs175714	14	75981856	HeLa-S3|ZZZ3|None	HeLa-S3	ZZZ3	None	8.85624e-06	intergenic	JDP2;BATF	no
rs175714	14	75981856	Dnd41|CTCF|None	Dnd41	CTCF	None	8.85624e-06	intergenic	JDP2;BATF	no
rs175714	14	75981856	GM19240|CTCF|None	GM19240	CTCF	None	8.85624e-06	intergenic	JDP2;BATF	no
rs175714	14	75981856	T-47D|DNase|None	T-47D	DNase	None	8.85624e-06	intergenic	JDP2;BATF	no
rs175714	14	75981856	GM12891|DNase|None	GM12891	DNase	None	8.85624e-06	intergenic	JDP2;BATF	no
rs175714	14	75981856	SK-N-SH_RA|CTCF|None	SK-N-SH_RA	CTCF	None	8.85624e-06	intergenic	JDP2;BATF	no
rs175714	14	75981856	HSMM_emb|DNase|None	HSMM_emb	DNase	None	8.85624e-06	intergenic	JDP2;BATF	no
rs175714	14	75981856	HTR8svn|DNase|None	HTR8svn	DNase	None	8.85624e-06	intergenic	JDP2;BATF	no
rs175714	14	75981856	SK-N-MC|Pol2-4H8|None	SK-N-MC	Pol2-4H8	None	8.85624e-06	intergenic	JDP2;BATF	no
rs175714	14	75981856	GM12892|DNase|None	GM12892	DNase	None	8.85624e-06	intergenic	JDP2;BATF	no
rs175714	14	75981856	NB4|CTCF|None	NB4	CTCF	None	8.85624e-06	intergenic	JDP2;BATF	no
rs175714	14	75981856	K562|SMC3|None	K562	SMC3	None	8.85624e-06	intergenic	JDP2;BATF	no
rs175714	14	75981856	GM12878|MAZ|None	GM12878	MAZ	None	8.85624e-06	intergenic	JDP2;BATF	yes
rs175714	14	75981856	HCPEpiC|DNase|None	HCPEpiC	DNase	None	8.85624e-06	intergenic	JDP2;BATF	no
rs175714	14	75981856	H1-hESC|RXRA|None	H1-hESC	RXRA	None	8.85624e-06	intergenic	JDP2;BATF	no
rs175714	14	75981856	NHEK|CTCF|None	NHEK	CTCF	None	8.85624e-06	intergenic	JDP2;BATF	no
rs175714	14	75981856	H1-hESC|CtBP2|None	H1-hESC	CtBP2	None	8.85624e-06	intergenic	JDP2;BATF	no
rs175714	14	75981856	GM12872|CTCF|None	GM12872	CTCF	None	8.85624e-06	intergenic	JDP2;BATF	no
rs175714	14	75981856	Urothelia|DNase|None	Urothelia	DNase	None	8.85624e-06	intergenic	JDP2;BATF	no
rs175714	14	75981856	Adult_CD4_Th0|DNase|None	Adult_CD4_Th0	DNase	None	8.85624e-06	intergenic	JDP2;BATF	no
rs175714	14	75981856	HConF|DNase|None	HConF	DNase	None	8.85624e-06	intergenic	JDP2;BATF	no
rs175714	14	75981856	Myometr|DNase|None	Myometr	DNase	None	8.85624e-06	intergenic	JDP2;BATF	no
rs175714	14	75981856	CMK|DNase|None	CMK	DNase	None	8.85624e-06	intergenic	JDP2;BATF	no
rs175714	14	75981856	SK-N-SH_RA|CTCF|None	SK-N-SH_RA	CTCF	None	8.85624e-06	intergenic	JDP2;BATF	no
rs175714	14	75981856	HMEC|CTCF|None	HMEC	CTCF	None	8.85624e-06	intergenic	JDP2;BATF	no
rs175714	14	75981856	HMF|CTCF|None	HMF	CTCF	None	8.85624e-06	intergenic	JDP2;BATF	no
rs175714	14	75981856	HeLa-S3|CTCF|None	HeLa-S3	CTCF	None	8.85624e-06	intergenic	JDP2;BATF	no
rs175714	14	75981856	H1-hESC|H3K4me1|None	H1-hESC	H3K4me1	None	8.85624e-06	intergenic	JDP2;BATF	no
rs175714	14	75981856	NHDF-Ad|H3K4me1|None	NHDF-Ad	H3K4me1	None	8.85624e-06	intergenic	JDP2;BATF	no
rs175714	14	75981856	H1-hESC|H4K5ac|None	H1-hESC	H4K5ac	None	8.85624e-06	intergenic	JDP2;BATF	no
rs175714	14	75981856	HeLa-S3|Rad21|None	HeLa-S3	Rad21	None	8.85624e-06	intergenic	JDP2;BATF	no
rs175714	14	75981856	HMEC|DNase|None	HMEC	DNase	None	8.85624e-06	intergenic	JDP2;BATF	no
rs175714	14	75981856	Gliobla|CTCF|None	Gliobla	CTCF	None	8.85624e-06	intergenic	JDP2;BATF	no
rs175714	14	75981856	HRE|CTCF|None	HRE	CTCF	None	8.85624e-06	intergenic	JDP2;BATF	no
rs175714	14	75981856	MCF-7|CTCF|None	MCF-7	CTCF	None	8.85624e-06	intergenic	JDP2;BATF	no
rs175714	14	75981856	HUVEC|CTCF|None	HUVEC	CTCF	None	8.85624e-06	intergenic	JDP2;BATF	no
rs175714	14	75981856	Ishikawa|DNase|Estradiol_100nM_1hr	Ishikawa	DNase	Estradiol_100nM_1hr	8.85624e-06	intergenic	JDP2;BATF	no
rs175714	14	75981856	HCT-116|CTCF|None	HCT-116	CTCF	None	8.85624e-06	intergenic	JDP2;BATF	no
rs175714	14	75981856	GM12878|WHIP|None	GM12878	WHIP	None	8.85624e-06	intergenic	JDP2;BATF	yes
rs175714	14	75981856	Caco-2|DNase|None	Caco-2	DNase	None	8.85624e-06	intergenic	JDP2;BATF	no
rs175714	14	75981856	GM12878|CTCF|None	GM12878	CTCF	None	8.85624e-06	intergenic	JDP2;BATF	yes
rs175714	14	75981856	K562|ZBTB7A|None	K562	ZBTB7A	None	8.85624e-06	intergenic	JDP2;BATF	no
rs175714	14	75981856	SK-N-SH_RA|DNase|None	SK-N-SH_RA	DNase	None	8.85624e-06	intergenic	JDP2;BATF	no
rs175714	14	75981856	iPS|DNase|None	iPS	DNase	None	8.85624e-06	intergenic	JDP2;BATF	no
rs175714	14	75981856	PANC-1|DNase|None	PANC-1	DNase	None	8.85624e-06	intergenic	JDP2;BATF	no
rs175714	14	75981856	H1-hESC|Znf143|None	H1-hESC	Znf143	None	8.85624e-06	intergenic	JDP2;BATF	no
rs175714	14	75981856	GM12865|CTCF|None	GM12865	CTCF	None	8.85624e-06	intergenic	JDP2;BATF	no
rs175714	14	75981856	HCF|DNase|None	HCF	DNase	None	8.85624e-06	intergenic	JDP2;BATF	no
rs175714	14	75981856	HEK293|CTCF|None	HEK293	CTCF	None	8.85624e-06	intergenic	JDP2;BATF	no
rs175714	14	75981856	NHDF-neo|DNase|None	NHDF-neo	DNase	None	8.85624e-06	intergenic	JDP2;BATF	no
rs175714	14	75981856	H1-hESC|H2BK120ac|None	H1-hESC	H2BK120ac	None	8.85624e-06	intergenic	JDP2;BATF	no
rs175714	14	75981856	Urothelia|DNase|UT189	Urothelia	DNase	UT189	8.85624e-06	intergenic	JDP2;BATF	no
rs175714	14	75981856	HeLa-S3|DNase|IFNa4h	HeLa-S3	DNase	IFNa4h	8.85624e-06	intergenic	JDP2;BATF	no
rs175714	14	75981856	H1-hESC|TBP|None	H1-hESC	TBP	None	8.85624e-06	intergenic	JDP2;BATF	no
rs175714	14	75981856	MCF-7|CTCF|serum_starved_media	MCF-7	CTCF	serum_starved_media	8.85624e-06	intergenic	JDP2;BATF	no
rs175714	14	75981856	HFF-Myc|CTCF|None	HFF-Myc	CTCF	None	8.85624e-06	intergenic	JDP2;BATF	no
rs175714	14	75981856	Dnd41|EZH2|None	Dnd41	EZH2	None	8.85624e-06	intergenic	JDP2;BATF	no
rs175714	14	75981856	GM12864|CTCF|None	GM12864	CTCF	None	8.85624e-06	intergenic	JDP2;BATF	no
rs175714	14	75981856	SAEC|CTCF|None	SAEC	CTCF	None	8.85624e-06	intergenic	JDP2;BATF	no
rs175714	14	75981856	LNCaP|DNase|androgen	LNCaP	DNase	androgen	8.85624e-06	intergenic	JDP2;BATF	no
rs175714	14	75981856	HMVEC-dNeo|DNase|None	HMVEC-dNeo	DNase	None	8.85624e-06	intergenic	JDP2;BATF	no
rs175714	14	75981856	ECC-1|CTCF|DMSO_0.02pct	ECC-1	CTCF	DMSO_0.02pct	8.85624e-06	intergenic	JDP2;BATF	no
rs175714	14	75981856	HEEpiC|CTCF|None	HEEpiC	CTCF	None	8.85624e-06	intergenic	JDP2;BATF	no
rs175714	14	75981856	HMVEC-dBl-Ad|DNase|None	HMVEC-dBl-Ad	DNase	None	8.85624e-06	intergenic	JDP2;BATF	no
rs175714	14	75981856	HepG2|SMC3|None	HepG2	SMC3	None	8.85624e-06	intergenic	JDP2;BATF	no
rs175714	14	75981856	GM12873|CTCF|None	GM12873	CTCF	None	8.85624e-06	intergenic	JDP2;BATF	no
rs175714	14	75981856	A549|CTCF|DEX_100nM	A549	CTCF	DEX_100nM	8.85624e-06	intergenic	JDP2;BATF	no
rs175714	14	75981856	AoAF|DNase|None	AoAF	DNase	None	8.85624e-06	intergenic	JDP2;BATF	no
rs175714	14	75981856	GM19238|CTCF|None	GM19238	CTCF	None	8.85624e-06	intergenic	JDP2;BATF	no
rs175714	14	75981856	H1-hESC|H4K8ac|None	H1-hESC	H4K8ac	None	8.85624e-06	intergenic	JDP2;BATF	no
rs175714	14	75981856	GM12878|Rad21|None	GM12878	Rad21	None	8.85624e-06	intergenic	JDP2;BATF	yes
rs175714	14	75981856	NH-A|H3K27me3|None	NH-A	H3K27me3	None	8.85624e-06	intergenic	JDP2;BATF	no
rs175714	14	75981856	K562|Rad21|None	K562	Rad21	None	8.85624e-06	intergenic	JDP2;BATF	no
rs175714	14	75981856	NHDF-Ad|H3K9ac|None	NHDF-Ad	H3K9ac	None	8.85624e-06	intergenic	JDP2;BATF	no
rs175714	14	75981856	AG10803|CTCF|None	AG10803	CTCF	None	8.85624e-06	intergenic	JDP2;BATF	no
rs175714	14	75981856	GM12878|YY1|None	GM12878	YY1	None	8.85624e-06	intergenic	JDP2;BATF	yes
rs175714	14	75981856	K562|Znf143|None	K562	Znf143	None	8.85624e-06	intergenic	JDP2;BATF	no
rs175714	14	75981856	MCF-7|DNase|None	MCF-7	DNase	None	8.85624e-06	intergenic	JDP2;BATF	no
rs175714	14	75981856	Melano|DNase|None	Melano	DNase	None	8.85624e-06	intergenic	JDP2;BATF	no
rs175714	14	75981856	HeLa-S3|CTCF|None	HeLa-S3	CTCF	None	8.85624e-06	intergenic	JDP2;BATF	no
rs175714	14	75981856	Ishikawa|DNase|4OHTAM_20nM_72hr	Ishikawa	DNase	4OHTAM_20nM_72hr	8.85624e-06	intergenic	JDP2;BATF	no
rs175714	14	75981856	K562|CTCF|None	K562	CTCF	None	8.85624e-06	intergenic	JDP2;BATF	no
rs175714	14	75981856	HPF|DNase|None	HPF	DNase	None	8.85624e-06	intergenic	JDP2;BATF	no
rs175714	14	75981856	HeLa-S3|DNase|None	HeLa-S3	DNase	None	8.85624e-06	intergenic	JDP2;BATF	no
rs175714	14	75981856	AoSMC|DNase|None	AoSMC	DNase	None	8.85624e-06	intergenic	JDP2;BATF	no
rs175714	14	75981856	H1-hESC|Rad21|None	H1-hESC	Rad21	None	8.85624e-06	intergenic	JDP2;BATF	no
rs175714	14	75981856	AoAF|CTCF|None	AoAF	CTCF	None	8.85624e-06	intergenic	JDP2;BATF	no
rs175714	14	75981856	GM19239|CTCF|None	GM19239	CTCF	None	8.85624e-06	intergenic	JDP2;BATF	no
rs175714	14	75981856	HMVEC-LLy|DNase|None	HMVEC-LLy	DNase	None	8.85624e-06	intergenic	JDP2;BATF	no
rs175714	14	75981856	HEK293-T-REx|ZNF263|None	HEK293-T-REx	ZNF263	None	8.85624e-06	intergenic	JDP2;BATF	no
rs175714	14	75981856	IMR90|Rad21|None	IMR90	Rad21	None	8.85624e-06	intergenic	JDP2;BATF	no
rs175714	14	75981856	Fibrobl|DNase|None	Fibrobl	DNase	None	8.85624e-06	intergenic	JDP2;BATF	no
rs175714	14	75981856	HCPEpiC|CTCF|None	HCPEpiC	CTCF	None	8.85624e-06	intergenic	JDP2;BATF	no
rs175714	14	75981856	H1-hESC|CTCF|None	H1-hESC	CTCF	None	8.85624e-06	intergenic	JDP2;BATF	no
rs175714	14	75981856	Gliobla|DNase|None	Gliobla	DNase	None	8.85624e-06	intergenic	JDP2;BATF	no
rs175714	14	75981856	GM12875|CTCF|None	GM12875	CTCF	None	8.85624e-06	intergenic	JDP2;BATF	no
rs175714	14	75981856	BE2_C|CTCF|None	BE2_C	CTCF	None	8.85624e-06	intergenic	JDP2;BATF	no
rs175714	14	75981856	GM12892|CTCF|None	GM12892	CTCF	None	8.85624e-06	intergenic	JDP2;BATF	no
rs175714	14	75981856	HSMMtube|CTCF|None	HSMMtube	CTCF	None	8.85624e-06	intergenic	JDP2;BATF	no
rs175714	14	75981856	Huh-7|DNase|None	Huh-7	DNase	None	8.85624e-06	intergenic	JDP2;BATF	no
rs175714	14	75981856	NB4|DNase|None	NB4	DNase	None	8.85624e-06	intergenic	JDP2;BATF	no
rs175714	14	75981856	H1-hESC|H3K18ac|None	H1-hESC	H3K18ac	None	8.85624e-06	intergenic	JDP2;BATF	no
rs175714	14	75981856	HepG2|CTCF|None	HepG2	CTCF	None	8.85624e-06	intergenic	JDP2;BATF	no
rs175714	14	75981856	HAc|DNase|None	HAc	DNase	None	8.85624e-06	intergenic	JDP2;BATF	no
rs175714	14	75981856	K562|H3K27me3|None	K562	H3K27me3	None	8.85624e-06	intergenic	JDP2;BATF	no
rs175714	14	75981856	CLL|DNase|None	CLL	DNase	None	8.85624e-06	intergenic	JDP2;BATF	no
rs175714	14	75981856	HCFaa|CTCF|None	HCFaa	CTCF	None	8.85624e-06	intergenic	JDP2;BATF	no
rs175714	14	75981856	Hepatocytes|DNase|None	Hepatocytes	DNase	None	8.85624e-06	intergenic	JDP2;BATF	no
rs175714	14	75981856	HMVEC-dAd|DNase|None	HMVEC-dAd	DNase	None	8.85624e-06	intergenic	JDP2;BATF	no
rs175714	14	75981856	HVMF|CTCF|None	HVMF	CTCF	None	8.85624e-06	intergenic	JDP2;BATF	no
rs175714	14	75981856	HPdLF|DNase|None	HPdLF	DNase	None	8.85624e-06	intergenic	JDP2;BATF	no
rs175714	14	75981856	HL-60|CTCF|None	HL-60	CTCF	None	8.85624e-06	intergenic	JDP2;BATF	no
rs175714	14	75981856	AG09319|CTCF|None	AG09319	CTCF	None	8.85624e-06	intergenic	JDP2;BATF	no
rs175714	14	75981856	HepG2|Rad21|None	HepG2	Rad21	None	8.85624e-06	intergenic	JDP2;BATF	no
rs175714	14	75981856	H1-hESC|H3K27me3|None	H1-hESC	H3K27me3	None	8.85624e-06	intergenic	JDP2;BATF	no
rs175714	14	75981856	A549|CTCF|EtOH_0.02pct	A549	CTCF	EtOH_0.02pct	8.85624e-06	intergenic	JDP2;BATF	no
rs175714	14	75981856	BJ|CTCF|None	BJ	CTCF	None	8.85624e-06	intergenic	JDP2;BATF	yes
rs175714	14	75981856	Huh-7.5|DNase|None	Huh-7.5	DNase	None	8.85624e-06	intergenic	JDP2;BATF	no
rs175714	14	75981856	WI-38|CTCF|None	WI-38	CTCF	None	8.85624e-06	intergenic	JDP2;BATF	no
rs175714	14	75981856	GM19239|DNase|None	GM19239	DNase	None	8.85624e-06	intergenic	JDP2;BATF	no
rs175714	14	75981856	HA-h|DNase|None	HA-h	DNase	None	8.85624e-06	intergenic	JDP2;BATF	no
rs175714	14	75981856	Caco-2|CTCF|None	Caco-2	CTCF	None	8.85624e-06	intergenic	JDP2;BATF	no
rs175714	14	75981856	NHEK|H3K27me3|None	NHEK	H3K27me3	None	8.85624e-06	intergenic	JDP2;BATF	no
rs175714	14	75981856	GM12891|YY1|None	GM12891	YY1	None	8.85624e-06	intergenic	JDP2;BATF	no
rs175714	14	75981856	MCF-7|CTCF|None	MCF-7	CTCF	None	8.85624e-06	intergenic	JDP2;BATF	no
rs175714	14	75981856	H1-hESC|CTCF|None	H1-hESC	CTCF	None	8.85624e-06	intergenic	JDP2;BATF	no
rs175714	14	75981856	H1-hESC|CTCF|None	H1-hESC	CTCF	None	8.85624e-06	intergenic	JDP2;BATF	no
rs175714	14	75981856	K562|DNase|None	K562	DNase	None	8.85624e-06	intergenic	JDP2;BATF	no
rs175714	14	75981856	H1-hESC|H2AK5ac|None	H1-hESC	H2AK5ac	None	8.85624e-06	intergenic	JDP2;BATF	no
rs175714	14	75981856	HA-sp|CTCF|None	HA-sp	CTCF	None	8.85624e-06	intergenic	JDP2;BATF	no
rs175714	14	75981856	HBMEC|CTCF|None	HBMEC	CTCF	None	8.85624e-06	intergenic	JDP2;BATF	no
rs175714	14	75981856	AG04450|DNase|None	AG04450	DNase	None	8.85624e-06	intergenic	JDP2;BATF	no
rs175714	14	75981856	GM18507|DNase|None	GM18507	DNase	None	8.85624e-06	intergenic	JDP2;BATF	no
rs175714	14	75981856	GM12878|DNase|None	GM12878	DNase	None	8.85624e-06	intergenic	JDP2;BATF	yes
rs175714	14	75981856	Fibrobl|CTCF|None	Fibrobl	CTCF	None	8.85624e-06	intergenic	JDP2;BATF	no
rs175714	14	75981856	HFF|DNase|None	HFF	DNase	None	8.85624e-06	intergenic	JDP2;BATF	no
rs175714	14	75981856	HCM|CTCF|None	HCM	CTCF	None	8.85624e-06	intergenic	JDP2;BATF	no
rs175714	14	75981856	HVMF|DNase|None	HVMF	DNase	None	8.85624e-06	intergenic	JDP2;BATF	no
rs175714	14	75981856	HRPEpiC|CTCF|None	HRPEpiC	CTCF	None	8.85624e-06	intergenic	JDP2;BATF	no
rs175714	14	75981856	ProgFib|DNase|None	ProgFib	DNase	None	8.85624e-06	intergenic	JDP2;BATF	no
rs175714	14	75981856	K562|CTCF|None	K562	CTCF	None	8.85624e-06	intergenic	JDP2;BATF	no
rs175714	14	75981856	A549|CTCF|None	A549	CTCF	None	8.85624e-06	intergenic	JDP2;BATF	no
rs175714	14	75981856	H1-hESC|SIN3A|None	H1-hESC	SIN3A	None	8.85624e-06	intergenic	JDP2;BATF	no
rs175714	14	75981856	HRPEpiC|DNase|None	HRPEpiC	DNase	None	8.85624e-06	intergenic	JDP2;BATF	no
rs175714	14	75981856	MCF-7|CTCF|vehicle	MCF-7	CTCF	vehicle	8.85624e-06	intergenic	JDP2;BATF	no
rs175714	14	75981856	PanIslets|DNase|None	PanIslets	DNase	None	8.85624e-06	intergenic	JDP2;BATF	no
rs175714	14	75981856	HUVEC|DNase|None	HUVEC	DNase	None	8.85624e-06	intergenic	JDP2;BATF	no
rs175714	14	75981856	HMVEC-dLy-Neo|DNase|None	HMVEC-dLy-Neo	DNase	None	8.85624e-06	intergenic	JDP2;BATF	no
rs175714	14	75981856	GM19238|DNase|None	GM19238	DNase	None	8.85624e-06	intergenic	JDP2;BATF	no
rs175714	14	75981856	HCT-116|DNase|None	HCT-116	DNase	None	8.85624e-06	intergenic	JDP2;BATF	no
rs175714	14	75981856	K562|CTCF|None	K562	CTCF	None	8.85624e-06	intergenic	JDP2;BATF	no
rs175714	14	75981856	AG04449|CTCF|None	AG04449	CTCF	None	8.85624e-06	intergenic	JDP2;BATF	no
rs175714	14	75981856	AG09309|CTCF|None	AG09309	CTCF	None	8.85624e-06	intergenic	JDP2;BATF	no
rs175714	14	75981856	HepG2|Rad21|None	HepG2	Rad21	None	8.85624e-06	intergenic	JDP2;BATF	no
rs175714	14	75981856	HSMMtube|DNase|None	HSMMtube	DNase	None	8.85624e-06	intergenic	JDP2;BATF	no
rs175714	14	75981856	NH-A|CTCF|None	NH-A	CTCF	None	8.85624e-06	intergenic	JDP2;BATF	no
rs175714	14	75981856	MCF-7|CTCF|serum_stimulated_media	MCF-7	CTCF	serum_stimulated_media	8.85624e-06	intergenic	JDP2;BATF	no
rs175714	14	75981856	ProgFib|CTCF|None	ProgFib	CTCF	None	8.85624e-06	intergenic	JDP2;BATF	no
rs175714	14	75981856	HMVEC-dLy-Ad|DNase|None	HMVEC-dLy-Ad	DNase	None	8.85624e-06	intergenic	JDP2;BATF	no
rs175714	14	75981856	HeLa-S3|CTCF|None	HeLa-S3	CTCF	None	8.85624e-06	intergenic	JDP2;BATF	no
rs175714	14	75981856	HepG2|CTCF|None	HepG2	CTCF	None	8.85624e-06	intergenic	JDP2;BATF	no
rs175714	14	75981856	K562|MAZ|None	K562	MAZ	None	8.85624e-06	intergenic	JDP2;BATF	no
rs175714	14	75981856	H1-hESC|H4K91ac|None	H1-hESC	H4K91ac	None	8.85624e-06	intergenic	JDP2;BATF	no
rs175714	14	75981856	GM12878|Rad21|None	GM12878	Rad21	None	8.85624e-06	intergenic	JDP2;BATF	yes
rs175714	14	75981856	SK-N-SH_RA|Rad21|None	SK-N-SH_RA	Rad21	None	8.85624e-06	intergenic	JDP2;BATF	no
rs175714	14	75981856	PanIsletD|DNase|None	PanIsletD	DNase	None	8.85624e-06	intergenic	JDP2;BATF	no
rs175714	14	75981856	A549|CTCF|None	A549	CTCF	None	8.85624e-06	intergenic	JDP2;BATF	no
rs175714	14	75981856	HMEC|CTCF|None	HMEC	CTCF	None	8.85624e-06	intergenic	JDP2;BATF	no
rs175714	14	75981856	HFF-Myc|DNase|None	HFF-Myc	DNase	None	8.85624e-06	intergenic	JDP2;BATF	no
rs175714	14	75981856	H1-hESC|GABP|None	H1-hESC	GABP	None	8.85624e-06	intergenic	JDP2;BATF	no
rs175714	14	75981856	HepG2|CTCF|None	HepG2	CTCF	None	8.85624e-06	intergenic	JDP2;BATF	no
rs175714	14	75981856	H1-hESC|Rad21|None	H1-hESC	Rad21	None	8.85624e-06	intergenic	JDP2;BATF	no
rs175714	14	75981856	GM12878|SMC3|None	GM12878	SMC3	None	8.85624e-06	intergenic	JDP2;BATF	yes
rs175714	14	75981856	BE2_C|DNase|None	BE2_C	DNase	None	8.85624e-06	intergenic	JDP2;BATF	no
rs175714	14	75981856	WI-38|DNase|None	WI-38	DNase	None	8.85624e-06	intergenic	JDP2;BATF	no
rs175714	14	75981856	GM12878|CTCF|None	GM12878	CTCF	None	8.85624e-06	intergenic	JDP2;BATF	yes
rs175714	14	75981856	A549|Rad21|None	A549	Rad21	None	8.85624e-06	intergenic	JDP2;BATF	no
rs175714	14	75981856	HPAF|CTCF|None	HPAF	CTCF	None	8.85624e-06	intergenic	JDP2;BATF	no
rs175714	14	75981856	Th1|DNase|None	Th1	DNase	None	8.85624e-06	intergenic	JDP2;BATF	yes
rs175714	14	75981856	NHDF-neo|CTCF|None	NHDF-neo	CTCF	None	8.85624e-06	intergenic	JDP2;BATF	no
rs175714	14	75981856	GM12878|Znf143|None	GM12878	Znf143	None	8.85624e-06	intergenic	JDP2;BATF	yes
rs175714	14	75981856	HMVEC-LBl|DNase|None	HMVEC-LBl	DNase	None	8.85624e-06	intergenic	JDP2;BATF	no
rs175714	14	75981856	HMVEC-dBl-Neo|DNase|None	HMVEC-dBl-Neo	DNase	None	8.85624e-06	intergenic	JDP2;BATF	no
rs175714	14	75981856	K562|Rad21|None	K562	Rad21	None	8.85624e-06	intergenic	JDP2;BATF	no
rs175714	14	75981856	A549|DNase|None	A549	DNase	None	8.85624e-06	intergenic	JDP2;BATF	no
rs175714	14	75981856	HepG2|DNase|None	HepG2	DNase	None	8.85624e-06	intergenic	JDP2;BATF	no
rs175714	14	75981856	H9ES|DNase|None	H9ES	DNase	None	8.85624e-06	intergenic	JDP2;BATF	no
rs175714	14	75981856	HCM|DNase|None	HCM	DNase	None	8.85624e-06	intergenic	JDP2;BATF	no
rs175714	14	75981856	AG09319|DNase|None	AG09319	DNase	None	8.85624e-06	intergenic	JDP2;BATF	no
rs175714	14	75981856	NHLF|CTCF|None	NHLF	CTCF	None	8.85624e-06	intergenic	JDP2;BATF	no
rs175714	14	75981856	GM06990|CTCF|None	GM06990	CTCF	None	8.85624e-06	intergenic	JDP2;BATF	no
rs175714	14	75981856	Osteobl|DNase|None	Osteobl	DNase	None	8.85624e-06	intergenic	JDP2;BATF	no
rs175714	14	75981856	Stellate|DNase|None	Stellate	DNase	None	8.85624e-06	intergenic	JDP2;BATF	no
rs175714	14	75981856	HPF|CTCF|None	HPF	CTCF	None	8.85624e-06	intergenic	JDP2;BATF	no
rs175714	14	75981856	NT2-D1|DNase|None	NT2-D1	DNase	None	8.85624e-06	intergenic	JDP2;BATF	no
rs175714	14	75981856	IMR90|CTCF|None	IMR90	CTCF	None	8.85624e-06	intergenic	JDP2;BATF	no
rs175714	14	75981856	K562|CTCFL|None	K562	CTCFL	None	8.85624e-06	intergenic	JDP2;BATF	no
rs175714	14	75981856	CD20+|DNase|None	CD20+	DNase	None	8.85624e-06	intergenic	JDP2;BATF	yes
rs175714	14	75981856	GM12878|CTCF|None	GM12878	CTCF	None	8.85624e-06	intergenic	JDP2;BATF	yes
rs175714	14	75981856	GM12874|CTCF|None	GM12874	CTCF	None	8.85624e-06	intergenic	JDP2;BATF	no
rs175714	14	75981856	FibroP|DNase|None	FibroP	DNase	None	8.85624e-06	intergenic	JDP2;BATF	no
rs175714	14	75981856	HSMM|CTCF|None	HSMM	CTCF	None	8.85624e-06	intergenic	JDP2;BATF	no
rs175714	14	75981856	LNCaP|DNase|None	LNCaP	DNase	None	8.85624e-06	intergenic	JDP2;BATF	no
rs175714	14	75981856	H1-hESC|DNase|None	H1-hESC	DNase	None	8.85624e-06	intergenic	JDP2;BATF	no
rs175714	14	75981856	HepG2|CTCF|None	HepG2	CTCF	None	8.85624e-06	intergenic	JDP2;BATF	no
rs175714	14	75981856	HUVEC|CTCF|None	HUVEC	CTCF	None	8.85624e-06	intergenic	JDP2;BATF	no
rs175714	14	75981856	Medullo|DNase|None	Medullo	DNase	None	8.85624e-06	intergenic	JDP2;BATF	no
rs175714	14	75981856	T-47D|CTCF|DMSO_0.02pct	T-47D	CTCF	DMSO_0.02pct	8.85624e-06	intergenic	JDP2;BATF	no
rs175714	14	75981856	HAc|CTCF|None	HAc	CTCF	None	8.85624e-06	intergenic	JDP2;BATF	no
rs175714	14	75981856	HepG2|YY1|None	HepG2	YY1	None	8.85624e-06	intergenic	JDP2;BATF	no
rs175714	14	75981856	NHEK|CTCF|None	NHEK	CTCF	None	8.85624e-06	intergenic	JDP2;BATF	no
rs175714	14	75981856	MCF-7|DNase|Hypoxia_LacAcid	MCF-7	DNase	Hypoxia_LacAcid	8.85624e-06	intergenic	JDP2;BATF	no
rs175714	14	75981856	NHLF|CTCF|None	NHLF	CTCF	None	8.85624e-06	intergenic	JDP2;BATF	no
rs175714	14	75981856	Chorion|DNase|None	Chorion	DNase	None	8.85624e-06	intergenic	JDP2;BATF	no
rs175714	14	75981856	HPAEC|DNase|None	HPAEC	DNase	None	8.85624e-06	intergenic	JDP2;BATF	no
rs175714	14	75981856	NHLF|H3K27me3|None	NHLF	H3K27me3	None	8.85624e-06	intergenic	JDP2;BATF	no
rs175714	14	75981856	K562|CTCF|None	K562	CTCF	None	8.85624e-06	intergenic	JDP2;BATF	no
rs175714	14	75981856	HGF|DNase|None	HGF	DNase	None	8.85624e-06	intergenic	JDP2;BATF	no
rs175714	14	75981856	GM12878|CTCF|None	GM12878	CTCF	None	8.85624e-06	intergenic	JDP2;BATF	yes
rs175714	14	75981856	HPAF|DNase|None	HPAF	DNase	None	8.85624e-06	intergenic	JDP2;BATF	no
rs175714	14	75981856	GM19240|DNase|None	GM19240	DNase	None	8.85624e-06	intergenic	JDP2;BATF	no
rs175714	14	75981856	MCF-7|CTCF|estrogen	MCF-7	CTCF	estrogen	8.85624e-06	intergenic	JDP2;BATF	no
rs175714	14	75981856	NHEK|CTCF|None	NHEK	CTCF	None	8.85624e-06	intergenic	JDP2;BATF	no
rs175714	14	75981856	WERI-Rb-1|DNase|None	WERI-Rb-1	DNase	None	8.85624e-06	intergenic	JDP2;BATF	no
rs175714	14	75981856	AG10803|DNase|None	AG10803	DNase	None	8.85624e-06	intergenic	JDP2;BATF	no
rs175714	14	75981856	GM12865|DNase|None	GM12865	DNase	None	8.85624e-06	intergenic	JDP2;BATF	no
rs175714	14	75981856	NHDF-Ad|CTCF|None	NHDF-Ad	CTCF	None	8.85624e-06	intergenic	JDP2;BATF	no
rs17214656	15	80216165	HeLa-S3|IRF3|None	HeLa-S3	IRF3	None	0.000392805	ncRNA_exonic	ST20-AS1	no
rs4634599	8	92016465	HepG2|HNF4A|forskolin	HepG2	HNF4A	forskolin	0.00010662	intronic	TMEM55A	no
rs11164608	1	92947427	GM12878|EZH2|None	GM12878	EZH2	None	2.16504e-07	intronic	GFI1	yes
rs11164608	1	92947427	H1-hESC|SUZ12|None	H1-hESC	SUZ12	None	2.16504e-07	intronic	GFI1	no
rs11164608	1	92947427	H1-hESC|H2BK15ac|None	H1-hESC	H2BK15ac	None	2.16504e-07	intronic	GFI1	no
rs11164608	1	92947427	H1-hESC|H2BK12ac|None	H1-hESC	H2BK12ac	None	2.16504e-07	intronic	GFI1	no
rs7542867	1	93076518	K562|H3K9me3|None	K562	H3K9me3	None	2.06624e-07	intronic	EVI5	no
rs7542867	1	93076518	Osteoblasts|H3K9me3|None	Osteoblasts	H3K9me3	None	2.06624e-07	intronic	EVI5	no
rs7542867	1	93076518	NHEK|H3K9me3|None	NHEK	H3K9me3	None	2.06624e-07	intronic	EVI5	no
rs111788255	12	113132419	GM12878|ZZZ3|None	GM12878	ZZZ3	None	9.63157e-07	intronic	RPH3A	yes
rs10924104	1	117048903	H1-hESC|H3K9me3|None	H1-hESC	H3K9me3	None	9.65727e-11	intergenic	LINC01762;CD58	no
rs1034919	1	117075505	HepG2|CTCF|None	HepG2	CTCF	None	1.39453e-10	intronic	CD58	no
rs1034919	1	117075505	HepG2|DNase|None	HepG2	DNase	None	1.39453e-10	intronic	CD58	no
rs1034919	1	117075505	GM12864|CTCF|None	GM12864	CTCF	None	1.39453e-10	intronic	CD58	no
rs1034919	1	117075505	GM12873|CTCF|None	GM12873	CTCF	None	1.39453e-10	intronic	CD58	no
rs1034919	1	117075505	GM12892|CTCF|None	GM12892	CTCF	None	1.39453e-10	intronic	CD58	no
rs1034919	1	117075505	H1-hESC|GABP|None	H1-hESC	GABP	None	1.39453e-10	intronic	CD58	no
rs1034919	1	117075505	MCF-7|CTCF|None	MCF-7	CTCF	None	1.39453e-10	intronic	CD58	no
rs1034919	1	117075505	SK-N-SH_RA|DNase|None	SK-N-SH_RA	DNase	None	1.39453e-10	intronic	CD58	no
rs1034919	1	117075505	GM19238|CTCF|None	GM19238	CTCF	None	1.39453e-10	intronic	CD58	no
rs1034919	1	117075505	K562|CTCF|None	K562	CTCF	None	1.39453e-10	intronic	CD58	no
rs1034919	1	117075505	Fibrobl|CTCF|None	Fibrobl	CTCF	None	1.39453e-10	intronic	CD58	no
rs1034919	1	117075505	Caco-2|DNase|None	Caco-2	DNase	None	1.39453e-10	intronic	CD58	no
rs1034919	1	117075505	AG04449|CTCF|None	AG04449	CTCF	None	1.39453e-10	intronic	CD58	no
rs1034919	1	117075505	K562|H3K27me3|None	K562	H3K27me3	None	1.39453e-10	intronic	CD58	no
rs1034919	1	117075505	HBMEC|CTCF|None	HBMEC	CTCF	None	1.39453e-10	intronic	CD58	no
rs1034919	1	117075505	NHDF-neo|CTCF|None	NHDF-neo	CTCF	None	1.39453e-10	intronic	CD58	no
rs1034919	1	117075505	H1-hESC|CTCF|None	H1-hESC	CTCF	None	1.39453e-10	intronic	CD58	no
rs1034919	1	117075505	WERI-Rb-1|CTCF|None	WERI-Rb-1	CTCF	None	1.39453e-10	intronic	CD58	no
rs1034919	1	117075505	K562|Rad21|None	K562	Rad21	None	1.39453e-10	intronic	CD58	no
rs1034919	1	117075505	K562|CTCF|None	K562	CTCF	None	1.39453e-10	intronic	CD58	no
rs1034919	1	117075505	NT2-D1|DNase|None	NT2-D1	DNase	None	1.39453e-10	intronic	CD58	no
rs1034919	1	117075505	K562|CTCF|None	K562	CTCF	None	1.39453e-10	intronic	CD58	no
rs1034919	1	117075505	H1-hESC|Rad21|None	H1-hESC	Rad21	None	1.39453e-10	intronic	CD58	no
rs1034919	1	117075505	Huh-7.5|DNase|None	Huh-7.5	DNase	None	1.39453e-10	intronic	CD58	no
rs1034919	1	117075505	BJ|CTCF|None	BJ	CTCF	None	1.39453e-10	intronic	CD58	yes
rs1034919	1	117075505	iPS|DNase|None	iPS	DNase	None	1.39453e-10	intronic	CD58	no
rs1034919	1	117075505	HeLa-S3|ZNF274|None	HeLa-S3	ZNF274	None	1.39453e-10	intronic	CD58	no
rs1034919	1	117075505	K562|DNase|None	K562	DNase	None	1.39453e-10	intronic	CD58	no
rs1034919	1	117075505	NHLF|CTCF|None	NHLF	CTCF	None	1.39453e-10	intronic	CD58	no
rs1034919	1	117075505	GM19240|CTCF|None	GM19240	CTCF	None	1.39453e-10	intronic	CD58	no
rs1034919	1	117075505	HAc|CTCF|None	HAc	CTCF	None	1.39453e-10	intronic	CD58	no
rs1034919	1	117075505	HPF|CTCF|None	HPF	CTCF	None	1.39453e-10	intronic	CD58	no
rs1034919	1	117075505	Medullo|DNase|None	Medullo	DNase	None	1.39453e-10	intronic	CD58	no
rs1034919	1	117075505	AG10803|CTCF|None	AG10803	CTCF	None	1.39453e-10	intronic	CD58	no
rs1034919	1	117075505	NHLF|CTCF|None	NHLF	CTCF	None	1.39453e-10	intronic	CD58	no
rs1034919	1	117075505	AG09309|CTCF|None	AG09309	CTCF	None	1.39453e-10	intronic	CD58	no
rs1034919	1	117075505	HCPEpiC|CTCF|None	HCPEpiC	CTCF	None	1.39453e-10	intronic	CD58	no
rs1034919	1	117075505	H1-hESC|H3K36me3|None	H1-hESC	H3K36me3	None	1.39453e-10	intronic	CD58	no
rs1034919	1	117075505	HFF-Myc|CTCF|None	HFF-Myc	CTCF	None	1.39453e-10	intronic	CD58	no
rs1034919	1	117075505	AoAF|CTCF|None	AoAF	CTCF	None	1.39453e-10	intronic	CD58	no
rs1034919	1	117075505	HRE|CTCF|None	HRE	CTCF	None	1.39453e-10	intronic	CD58	no
rs1034919	1	117075505	NHEK|CTCF|None	NHEK	CTCF	None	1.39453e-10	intronic	CD58	no
rs1034919	1	117075505	HEK293-T-REx|ZNF263|None	HEK293-T-REx	ZNF263	None	1.39453e-10	intronic	CD58	no
rs1034919	1	117075505	K562|CTCF|None	K562	CTCF	None	1.39453e-10	intronic	CD58	no
rs1034919	1	117075505	H1-hESC|H3K4me1|None	H1-hESC	H3K4me1	None	1.39453e-10	intronic	CD58	no
rs1034919	1	117075505	H1-hESC|Egr-1|None	H1-hESC	Egr-1	None	1.39453e-10	intronic	CD58	no
rs1034919	1	117075505	HUVEC|CTCF|None	HUVEC	CTCF	None	1.39453e-10	intronic	CD58	no
rs1034919	1	117075505	GM12891|CTCF|None	GM12891	CTCF	None	1.39453e-10	intronic	CD58	no
rs1034919	1	117075505	MCF-7|CTCF|serum_stimulated_media	MCF-7	CTCF	serum_stimulated_media	1.39453e-10	intronic	CD58	no
rs1034919	1	117075505	GM19239|CTCF|None	GM19239	CTCF	None	1.39453e-10	intronic	CD58	no
rs1034919	1	117075505	WI-38|CTCF|None	WI-38	CTCF	None	1.39453e-10	intronic	CD58	no
rs1034919	1	117075505	HCT-116|CTCF|None	HCT-116	CTCF	None	1.39453e-10	intronic	CD58	no
rs1034919	1	117075505	AG04450|CTCF|None	AG04450	CTCF	None	1.39453e-10	intronic	CD58	no
rs1034919	1	117075505	HSMMtube|CTCF|None	HSMMtube	CTCF	None	1.39453e-10	intronic	CD58	no
rs1034919	1	117075505	HPAF|CTCF|None	HPAF	CTCF	None	1.39453e-10	intronic	CD58	no
rs1034919	1	117075505	8988T|DNase|None	8988T	DNase	None	1.39453e-10	intronic	CD58	no
rs1034919	1	117075505	H1-hESC|CTCF|None	H1-hESC	CTCF	None	1.39453e-10	intronic	CD58	no
rs1034919	1	117075505	H1-hESC|DNase|None	H1-hESC	DNase	None	1.39453e-10	intronic	CD58	no
rs1034919	1	117075505	HeLa-S3|ZZZ3|None	HeLa-S3	ZZZ3	None	1.39453e-10	intronic	CD58	no
rs1034919	1	117075505	HEK293|CTCF|None	HEK293	CTCF	None	1.39453e-10	intronic	CD58	no
rs1034919	1	117075505	HepG2|CTCF|None	HepG2	CTCF	None	1.39453e-10	intronic	CD58	no
rs1034919	1	117075505	AG09319|CTCF|None	AG09319	CTCF	None	1.39453e-10	intronic	CD58	no
rs1034919	1	117075505	HCM|CTCF|None	HCM	CTCF	None	1.39453e-10	intronic	CD58	no
rs1034919	1	117075505	MCF-7|CTCF|serum_starved_media	MCF-7	CTCF	serum_starved_media	1.39453e-10	intronic	CD58	no
rs1034919	1	117075505	Huh-7|DNase|None	Huh-7	DNase	None	1.39453e-10	intronic	CD58	no
rs1034919	1	117075505	GM12874|CTCF|None	GM12874	CTCF	None	1.39453e-10	intronic	CD58	no
rs1034919	1	117075505	HRPEpiC|CTCF|None	HRPEpiC	CTCF	None	1.39453e-10	intronic	CD58	no
rs1034919	1	117075505	GM12872|CTCF|None	GM12872	CTCF	None	1.39453e-10	intronic	CD58	no
rs1034919	1	117075505	HSMM|CTCF|None	HSMM	CTCF	None	1.39453e-10	intronic	CD58	no
rs1034919	1	117075505	H1-hESC|Rad21|None	H1-hESC	Rad21	None	1.39453e-10	intronic	CD58	no
rs1034919	1	117075505	K562|CTCFL|None	K562	CTCFL	None	1.39453e-10	intronic	CD58	no
rs1034919	1	117075505	GM12875|CTCF|None	GM12875	CTCF	None	1.39453e-10	intronic	CD58	no
rs1034919	1	117075505	A549|CTCF|None	A549	CTCF	None	1.39453e-10	intronic	CD58	no
rs1034919	1	117075505	H1-hESC|CTCF|None	H1-hESC	CTCF	None	1.39453e-10	intronic	CD58	no
rs1034919	1	117075505	BE2_C|CTCF|None	BE2_C	CTCF	None	1.39453e-10	intronic	CD58	no
rs1034919	1	117075505	A549|CTCF|None	A549	CTCF	None	1.39453e-10	intronic	CD58	no
rs1034919	1	117075505	HVMF|CTCF|None	HVMF	CTCF	None	1.39453e-10	intronic	CD58	no
rs1034919	1	117075505	H7-hESC|DNase|None	H7-hESC	DNase	None	1.39453e-10	intronic	CD58	no
rs1034919	1	117075505	HMF|CTCF|None	HMF	CTCF	None	1.39453e-10	intronic	CD58	no
rs1034919	1	117075505	H1-hESC|TBP|None	H1-hESC	TBP	None	1.39453e-10	intronic	CD58	no
rs1034919	1	117075505	H1-hESC|SIN3A|None	H1-hESC	SIN3A	None	1.39453e-10	intronic	CD58	no
rs1034919	1	117075505	NHDF-Ad|CTCF|None	NHDF-Ad	CTCF	None	1.39453e-10	intronic	CD58	no
rs1034919	1	117075505	SK-N-SH_RA|CTCF|None	SK-N-SH_RA	CTCF	None	1.39453e-10	intronic	CD58	no
rs1034919	1	117075505	ProgFib|CTCF|None	ProgFib	CTCF	None	1.39453e-10	intronic	CD58	no
rs1034919	1	117075505	K562|CTCF|None	K562	CTCF	None	1.39453e-10	intronic	CD58	no
rs1034919	1	117075505	HA-sp|CTCF|None	HA-sp	CTCF	None	1.39453e-10	intronic	CD58	no
rs1034919	1	117075505	GM06990|CTCF|None	GM06990	CTCF	None	1.39453e-10	intronic	CD58	no
rs1034919	1	117075505	H9ES|DNase|None	H9ES	DNase	None	1.39453e-10	intronic	CD58	no
rs1034919	1	117075505	Gliobla|CTCF|None	Gliobla	CTCF	None	1.39453e-10	intronic	CD58	no
rs112752776	1	120217618	HCFaa|CTCF|None	HCFaa	CTCF	None	0.000116064	NA	NA	no
rs112752776	1	120217618	T-47D|CTCF|DMSO_0.02pct	T-47D	CTCF	DMSO_0.02pct	0.000116064	NA	NA	no
rs112752776	1	120217618	NHDF-neo|CTCF|None	NHDF-neo	CTCF	None	0.000116064	NA	NA	no
rs112752776	1	120217618	HepG2|CTCF|None	HepG2	CTCF	None	0.000116064	NA	NA	no
rs112752776	1	120217618	GM19240|CTCF|None	GM19240	CTCF	None	0.000116064	NA	NA	no
rs112752776	1	120217618	AG04450|CTCF|None	AG04450	CTCF	None	0.000116064	NA	NA	no
rs112752776	1	120217618	HUVEC|CTCF|None	HUVEC	CTCF	None	0.000116064	NA	NA	no
rs112752776	1	120217618	GM12878|CTCF|None	GM12878	CTCF	None	0.000116064	NA	NA	yes
rs112752776	1	120217618	HAc|CTCF|None	HAc	CTCF	None	0.000116064	NA	NA	no
rs112752776	1	120217618	GM12878|CTCF|None	GM12878	CTCF	None	0.000116064	NA	NA	yes
rs112752776	1	120217618	K562|CTCF|None	K562	CTCF	None	0.000116064	NA	NA	no
rs112752776	1	120217618	MCF-7|CTCF|None	MCF-7	CTCF	None	0.000116064	NA	NA	no
rs112752776	1	120217618	HRE|CTCF|None	HRE	CTCF	None	0.000116064	NA	NA	no
rs112752776	1	120217618	HMEC|CTCF|None	HMEC	CTCF	None	0.000116064	NA	NA	no
rs112752776	1	120217618	HVMF|CTCF|None	HVMF	CTCF	None	0.000116064	NA	NA	no
rs112752776	1	120217618	HMEC|CTCF|None	HMEC	CTCF	None	0.000116064	NA	NA	no
rs112752776	1	120217618	HepG2|SMC3|None	HepG2	SMC3	None	0.000116064	NA	NA	no
rs112752776	1	120217618	HeLa-S3|CTCF|None	HeLa-S3	CTCF	None	0.000116064	NA	NA	no
rs112752776	1	120217618	Osteobl|CTCF|None	Osteobl	CTCF	None	0.000116064	NA	NA	no
rs112752776	1	120217618	Huh-7.5|DNase|None	Huh-7.5	DNase	None	0.000116064	NA	NA	no
rs112752776	1	120217618	WERI-Rb-1|CTCF|None	WERI-Rb-1	CTCF	None	0.000116064	NA	NA	no
rs112752776	1	120217618	Caco-2|CTCF|None	Caco-2	CTCF	None	0.000116064	NA	NA	no
rs112752776	1	120217618	HeLa-S3|RFX5|None	HeLa-S3	RFX5	None	0.000116064	NA	NA	no
rs112752776	1	120217618	Dnd41|CTCF|None	Dnd41	CTCF	None	0.000116064	NA	NA	no
rs112752776	1	120217618	NB4|CTCF|None	NB4	CTCF	None	0.000116064	NA	NA	no
rs112752776	1	120217618	NHDF-Ad|CTCF|None	NHDF-Ad	CTCF	None	0.000116064	NA	NA	no
rs112752776	1	120217618	HepG2|Rad21|None	HepG2	Rad21	None	0.000116064	NA	NA	no
rs112752776	1	120217618	HeLa-S3|CTCF|None	HeLa-S3	CTCF	None	0.000116064	NA	NA	no
rs112752776	1	120217618	HSMMtube|CTCF|None	HSMMtube	CTCF	None	0.000116064	NA	NA	no
rs112752776	1	120217618	HL-60|CTCF|None	HL-60	CTCF	None	0.000116064	NA	NA	no
rs112752776	1	120217618	HepG2|CTCF|None	HepG2	CTCF	None	0.000116064	NA	NA	no
rs112752776	1	120217618	HRPEpiC|CTCF|None	HRPEpiC	CTCF	None	0.000116064	NA	NA	no
rs112752776	1	120217618	NH-A|CTCF|None	NH-A	CTCF	None	0.000116064	NA	NA	no
rs112752776	1	120217618	HepG2|Rad21|None	HepG2	Rad21	None	0.000116064	NA	NA	no
rs112752776	1	120217618	MCF-7|CTCF|None	MCF-7	CTCF	None	0.000116064	NA	NA	no
rs112752776	1	120217618	HSMM|CTCF|None	HSMM	CTCF	None	0.000116064	NA	NA	no
rs112752776	1	120217618	GM19239|CTCF|None	GM19239	CTCF	None	0.000116064	NA	NA	no
rs112752776	1	120217618	HUVEC|CTCF|None	HUVEC	CTCF	None	0.000116064	NA	NA	no
rs112752776	1	120217618	HFF|CTCF|None	HFF	CTCF	None	0.000116064	NA	NA	no
rs112752776	1	120217618	SAEC|CTCF|None	SAEC	CTCF	None	0.000116064	NA	NA	no
rs112752776	1	120217618	HEEpiC|CTCF|None	HEEpiC	CTCF	None	0.000116064	NA	NA	no
rs112752776	1	120217618	MCF-7|CTCF|estrogen	MCF-7	CTCF	estrogen	0.000116064	NA	NA	no
rs112752776	1	120217618	GM12875|CTCF|None	GM12875	CTCF	None	0.000116064	NA	NA	no
rs112752776	1	120217618	MCF-7|DNase|None	MCF-7	DNase	None	0.000116064	NA	NA	no
rs112752776	1	120217618	HepG2|ARID3A|None	HepG2	ARID3A	None	0.000116064	NA	NA	no
rs112752776	1	120217618	K562|SMC3|None	K562	SMC3	None	0.000116064	NA	NA	no
rs112752776	1	120217618	T-47D|GATA3|DMSO_0.02pct	T-47D	GATA3	DMSO_0.02pct	0.000116064	NA	NA	no
rs112752776	1	120217618	HEK293|CTCF|None	HEK293	CTCF	None	0.000116064	NA	NA	no
rs112752776	1	120217618	K562|CTCF|None	K562	CTCF	None	0.000116064	NA	NA	no
rs112752776	1	120217618	SK-N-SH_RA|CTCF|None	SK-N-SH_RA	CTCF	None	0.000116064	NA	NA	no
rs112752776	1	120217618	H1-hESC|CTCF|None	H1-hESC	CTCF	None	0.000116064	NA	NA	no
rs112752776	1	120217618	NHEK|CTCF|None	NHEK	CTCF	None	0.000116064	NA	NA	no
rs112752776	1	120217618	RPTEC|CTCF|None	RPTEC	CTCF	None	0.000116064	NA	NA	no
rs112752776	1	120217618	GM12865|CTCF|None	GM12865	CTCF	None	0.000116064	NA	NA	no
rs35737776	3	121677856	K562|PU.1|None	K562	PU.1	None	0.000139618	intergenic	SLC15A2;ILDR1	no
rs13197384	6	135818897	H1-hESC|H3K27ac|None	H1-hESC	H3K27ac	None	6.31883e-05	UTR5	AHI1	no
rs13197384	6	135818897	H1-hESC|H2AK5ac|None	H1-hESC	H2AK5ac	None	6.31883e-05	UTR5	AHI1	no
rs13197384	6	135818897	K562|CTCFL|None	K562	CTCFL	None	6.31883e-05	UTR5	AHI1	no
rs13197384	6	135818897	NHDF-Ad|H3K4me3|None	NHDF-Ad	H3K4me3	None	6.31883e-05	UTR5	AHI1	no
rs13197384	6	135818897	H1-hESC|H4K8ac|None	H1-hESC	H4K8ac	None	6.31883e-05	UTR5	AHI1	no
rs13197384	6	135818897	NHDF-Ad|H3K9ac|None	NHDF-Ad	H3K9ac	None	6.31883e-05	UTR5	AHI1	no
rs13197384	6	135818897	NHDF-Ad|H3K27ac|None	NHDF-Ad	H3K27ac	None	6.31883e-05	UTR5	AHI1	no
rs13197384	6	135818897	HeLa-S3|ZKSCAN1|None	HeLa-S3	ZKSCAN1	None	6.31883e-05	UTR5	AHI1	no
rs13197384	6	135818897	GM12878|RXRA|None	GM12878	RXRA	None	6.31883e-05	UTR5	AHI1	yes
rs13197384	6	135818897	NHDF-Ad|H2AZ|None	NHDF-Ad	H2AZ	None	6.31883e-05	UTR5	AHI1	no
rs13197384	6	135818897	H1-hESC|H3K4me2|None	H1-hESC	H3K4me2	None	6.31883e-05	UTR5	AHI1	no
rs13197384	6	135818897	NHEK|H2AZ|None	NHEK	H2AZ	None	6.31883e-05	UTR5	AHI1	no
rs13197384	6	135818897	NHLF|H2AZ|None	NHLF	H2AZ	None	6.31883e-05	UTR5	AHI1	no
rs62420820	6	137438057	K562|MafK|None	K562	MafK	None	1.23672e-05	intergenic	IL20RA;IL22RA2	no
rs62420820	6	137438057	K562|MafF|None	K562	MafF	None	1.23672e-05	intergenic	IL20RA;IL22RA2	no
rs28758526	9	139560834	Dnd41|EZH2|None	Dnd41	EZH2	None	5.53705e-05	intronic	EGFL7	no
rs6855471	4	167150200	Monocytes-CD14+RO01746¬†|H4K20me1|None	Monocytes-CD14+RO01746¬†	H4K20me1	None	6.19775e-06	intergenic	TLL1;SPOCK3	no
rs143402868	4	167403097	GM12878|JunD|None	GM12878	JunD	None	5.86868e-05	NA	NA	yes
