# Supplementary material for: DeepWAS: Multivariate genotype-phenotype associations by directly integrating regulatory information using deep learning
Source: PLoS Comput Biol. 2020 Feb 3;16(2):e1007616. doi: 10.1371/journal.pcbi.1007616 (PMC7043350; doi:10.1371/journal.pcbi.1007616)
Supplement: S3 Table — (XLSX) [file pcbi.1007616.s009.xlsx]

## Sheet: S3
DeepWAS results for MDD											MDD-specific dSNP and BIOS QTL overlap									MDD-specific dSNP and MDD-patient meQTL overlap							MDD-specific dSNP and CMC eQTL overlap								MDD-specific deepSNP and GTEx eQTL overlap
MDD dSNP	chr	pos	functional unit	cell line	feature	treatment	GWAS p-value	dSNP location	gene neary dSNP		MDD dSNP or CpG	transcritp or CpG	PValue	FDR	R2	Proxy SNP	Gene symbol	info		MDD dSNP	CpG	FDR	R2	Proxy SNP	info		MDD dSNP	Transcript	FDR	R2	Proxy SNP	Gene symbol	info		MDD dSNP	GTEx rsid	PValue	R2	Proxy SNP	Gene symbol	GTEx tissue
rs1289668	1	117636695	NHLF|H3K27ac|None	NHLF	H3K27ac	None	0.3235	intronic	TTF2		cg19752686	ENSG00000133612	1.77e-12	0			AGAP3	BIOS_eQTM_CpG		rs2220969	cg27298349	8.0913428931747e-13			recMDD_meQTL		rs1246331	ENSG00000122432	0.01			SPATA1	CMC_eQTL		rs10264075	7_117001366_G_T_b37	1.02275e-05			WNT2	Brain Cortex
rs10753180	1	178520653	HepG2|FOXA1|None	HepG2	FOXA1	None	0.01871	intergenic	C1orf220;MIR4424		cg00567190	ENSG00000082512	1.86e-11	0			TRAF5	BIOS_eQTM_CpG		rs1180015	cg19409679	6.19579144376192e-13			recMDD_meQTL		rs3738203	ENSG00000153363	0.01			LINC00467	CMC_eQTL		rs10753180	1_178531554_G_C_b37	1.75684e-05	0.58386	rs6693993	C1orf220	Brain Cerebellum
rs10753180	1	178520653	HepG2|FOXA2|None	HepG2	FOXA2	None	0.01871	intergenic	C1orf220;MIR4424		cg01421119	ENSG00000082512	3.79e-10	0			TRAF5	BIOS_eQTM_CpG		rs57552134	cg08311321	4.51485385404676e-12			recMDD_meQTL		rs163105	ENSG00000152669	0.01			CCNO	CMC_eQTL		rs10753180	1_178473105_G_C_b37	7.85913e-05	0.661441	rs12142391	SEC16B	Muscle Skeletal
rs10753180	1	178520653	HepG2|FOXA1|None	HepG2	FOXA1	None	0.01871	intergenic	C1orf220;MIR4424		cg00567190	ENSG00000153363	4.72e-07	0.000129			LINC00467	BIOS_eQTM_CpG		rs57552134	cg27226927	2.03106768017311e-11			recMDD_meQTL		rs163105	ENSG00000039123	0.01			SKIV2L2	CMC_eQTL		rs13221129	7_6476500_G_A_b37	2.88673e-44	1	rs58072643	DAGLB	Whole Blood
rs10753180	1	178520653	HepG2|RXRA|None	HepG2	RXRA	None	0.01871	intergenic	C1orf220;MIR4424		cg05785348	ENSG00000082512	5.2e-07	0.000144			TRAF5	BIOS_eQTM_CpG		rs9905562	cg13093111	1.25474389584762e-13			recMDD_meQTL		rs13221129	ENSG00000164535	0.01			DAGLB	CMC_eQTL		rs13221129	7_6476500_G_A_b37	3.99819e-10	1	rs58072643	DAGLB	Brain Cerebellar Hemisphere
rs10753180	1	178520653	HepG2|SP1|None	HepG2	SP1	None	0.01871	intergenic	C1orf220;MIR4424		cg24032393	ENSG00000164867	1.85e-06	0.000606			NOS3	BIOS_eQTM_CpG		rs73068076	cg20679403	2.21270886726947e-29			recMDD_meQTL		rs13240429	ENSG00000086289	0.01			EPDR1	CMC_eQTL		rs13221129	7_6476500_G_A_b37	4.01597e-11	1	rs58072643	DAGLB	Muscle Skeletal
rs10910953	1	181512453	GM12891|POU2F2|None	GM12891	POU2F2	None	0.327	intronic	CACNA1E		cg01421119	ENSG00000153363	1.22e-05	0.003335351			LINC00467	BIOS_eQTM_CpG		rs163105	cg19990229	1.79689103348311e-58			recMDD_meQTL		rs10264075	ENSG00000001626	0.01			CFTR	CMC_eQTL		rs13240429	7_37960835_G_A_b37	1.93401e-09			EPDR1	Whole Blood
rs10910953	1	181512453	GM12878|POU2F2|None	GM12878	POU2F2	None	0.327	intronic	CACNA1E		cg07203561	ENSG00000089041	0.0001383	0.026222401			P2RX7	BIOS_eQTM_CpG		rs71554559	cg03464017	1.03639364090053e-16			recMDD_meQTL		rs10264075	ENSG00000105989	0.01			WNT2	CMC_eQTL		rs13240429	7_37934234_G_A_b37	1.04034e-05	0.751504	rs10261071	EPDR1	Brain Nucleus accumbens basal ganglia
rs3738203	1	211556004	HeLa-S3|Pol2(b)|None	HeLa-S3	Pol2(b)	None	0.6718	upstream	LINC00467		cg16664394	ENSG00000039123	0.000144	0.027204836			SKIV2L2	BIOS_eQTM_CpG		rs71554559	cg20133046	7.42322239950994e-13			recMDD_meQTL		rs71539868	ENSG00000197150	0.01			ABCB8	CMC_eQTL		rs13240429	7_37960835_G_A_b37	4.95765e-05			EPDR1	Muscle Skeletal
rs3738203	1	211556004	K562|GTF2B|None	K562	GTF2B	None	0.6718	upstream	LINC00467		cg05785348	ENSG00000153363	0.0001594	0.029867005			LINC00467	BIOS_eQTM_CpG		rs2050865	cg21219268	3.15710656707815e-56			recMDD_meQTL		rs71539868	ENSG00000164896	0.05			FASTK	CMC_eQTL		rs163105	5_54535352_T_C_b37	1.0019e-05	1	rs151242	CCNO	Brain Anterior cingulate cortex BA24
rs12143187	1	230143176	NHEK|DNase|None	NHEK	DNase	None	0.5115	downstream	LINC01736		rs71539868	cg16072754	1.23e-57	0				BIOS_meQTL		rs7839671	cg01650371	1.73904966575949e-11	0.595847	rs10099827	recMDD_meQTL		rs7839671	ENSG00000164808	0.01			KIAA0146	CMC_eQTL		rs2050865	9_116349360_G_T_b37	1.63792e-05	0.988707	rs12348239	C9orf43	Whole Blood
rs12143187	1	230143176	H1-hESC|JunD|None	H1-hESC	JunD	None	0.5115	downstream	LINC01736		rs72542787	cg22533717	2.1e-51	0				BIOS_meQTL		rs68167505	cg09573895	3.62186373542873e-16	0.651089	rs111804321	recMDD_meQTL		rs7839671	ENSG00000104738	0.01			MCM4	CMC_eQTL		rs2050865	9_116341834_A_G_b37	4.30123e-05	0.618633	rs72763841	C9orf43	Muscle Skeletal
rs12749084	1	230156182	H1-hESC|c-Myc|None	H1-hESC	c-Myc	None	0.2233	intergenic	LINC01736;GALNT2		rs7661078	cg15493618	6.98e-51	0				BIOS_meQTL									rs7839671	ENSG00000255366	0.05			.	CMC_eQTL		rs2220969	11_50109231_T_G_b37	5.01657e-06	1	rs7103815	RP11-707M1.1	Brain Amygdala
rs12749084	1	230156182	K562|EZH2|None	K562	EZH2	None	0.2233	intergenic	LINC01736;GALNT2		rs2443544	cg15622912	1.85e-47	0				BIOS_meQTL									rs68167505	ENSG00000254081	0.05			.	CMC_eQTL		rs246859	5_156560430_A_G_b37	3.54147e-05	0.964289	rs246883	HAVCR1	Whole Blood
rs74982918	1	49383689	HeLa-S3|BAF170|None	HeLa-S3	BAF170	None	0.05083	intronic	AGBL4		rs68167505	cg21628000	6.17e-34	0				BIOS_meQTL									rs68167505	ENSG00000066855	0.01			MTFR1	CMC_eQTL		rs35047	12_31162216_C_G_b37	3.14491e-05	0.955771	rs35050	DDX11	Whole Blood
rs74982918	1	49383689	HeLa-S3|AP-2alpha|None	HeLa-S3	AP-2alpha	None	0.05083	intronic	AGBL4		rs1204552	cg08587504	1.9e-29	0				BIOS_meQTL									rs2050865	ENSG00000138835	0.01			RGS3	CMC_eQTL		rs35047	12_31163186_T_G_b37	1.37556e-05			DDX11	Muscle Skeletal
rs74982918	1	49383689	A549|BCL3|EtOH_0.02pct	A549	BCL3	EtOH_0.02pct	0.05083	intronic	AGBL4		rs1204552	cg05188448	9.11e-24	0				BIOS_meQTL									rs2220969	ENSG00000205035	0.01			.	CMC_eQTL		rs3738203	1_211567172_G_A_b37	7.09545e-12	1	rs149712441	LINC00467	Muscle Skeletal
rs74982918	1	49383689	PFSK-1|FOXP2|None	PFSK-1	FOXP2	None	0.05083	intronic	AGBL4		rs163105	cg16664394	2.93e-17	0				BIOS_meQTL									rs35047	ENSG00000013573	0.01			DDX11	CMC_eQTL		rs3757885	8_28349999_T_C_b37	1.42668e-11	1	rs3757886	FZD3	Whole Blood
rs74982918	1	49383689	HeLa-S3|AP-2gamma|None	HeLa-S3	AP-2gamma	None	0.05083	intronic	AGBL4		rs7661078	cg10663078	1.96e-14	0				BIOS_meQTL									rs80328407	ENSG00000257815	0.01			.	CMC_eQTL		rs3757885	8_28349999_T_C_b37	1.80579e-05	1	rs3757886	FZD3	Muscle Skeletal
rs1246331	1	84862263	HepG2|FOXA2|None	HepG2	FOXA2	None	0.3183	intergenic	UOX;DNASE2B		rs7661078	cg01821854	2.97e-13	0				BIOS_meQTL									rs57552134	ENSG00000169738	0.01			DCXR	CMC_eQTL		rs4907095	1_85243681_G_A_b37	3.87403e-05	0.766479	rs2013656	LPAR3	Whole Blood
rs1246331	1	84862263	HepG2|FOXA1|None	HepG2	FOXA1	None	0.3183	intergenic	UOX;DNASE2B		rs7661078	cg09788843	4.62e-11	0				BIOS_meQTL									rs57552134	ENSG00000169689	0.01			STRA13	CMC_eQTL		rs57552134	17_79995616_A_G_b37	3.84696e-15			DCXR	Whole Blood
rs4907095	1	85238207	HeLa-S3|CEBPB|None	HeLa-S3	CEBPB	None	0.7563	intergenic	SSX2IP;LPAR3		rs7661078	cg13357229	2.34e-10	0				BIOS_meQTL									rs57552134	ENSG00000169750	0.01			RAC3	CMC_eQTL		rs57552134	17_79995616_A_G_b37	9.00246e-06			STRA13	Brain Anterior cingulate cortex BA24
rs12287043	11	19871270	HepG2|PGC1A|forskolin	HepG2	PGC1A	forskolin	0.5771	intronic	NAV2		rs1289668	cg19582647	2.57e-10	0				BIOS_meQTL									rs7287617	ENSG00000128268	0.05			MGAT3	CMC_eQTL		rs57552134	17_79995616_A_G_b37	3.91013e-05			STRA13	Muscle Skeletal
rs12287043	11	19871270	HepG2|HNF4A|forskolin	HepG2	HNF4A	forskolin	0.5771	intronic	NAV2		rs7287617	cg02206108	4.39e-08	4.23e-05				BIOS_meQTL									rs1180015	ENSG00000135100	0.05	0.628752	rs10849844	HNF1A	CMC_eQTL		rs68167505	8_66591050_A_G_b37	1.38159e-05	1	rs7002494	CTD-3025N20.2	Brain Caudate basal ganglia
rs12287043	11	19871270	HepG2|CEBPB|forskolin	HepG2	CEBPB	forskolin	0.5771	intronic	NAV2		rs7661078	cg00705808	7.74e-08	6.06e-05				BIOS_meQTL									rs56878158	ENSG00000197714	0.05	0.856051	rs2286751	ZNF460	CMC_eQTL		rs68167505	8_66591050_A_G_b37	2.27388e-21	1	rs7002494	MTFR1	Muscle Skeletal
rs12287043	11	19871270	HepG2|CEBPD|None	HepG2	CEBPD	None	0.5771	intronic	NAV2		rs7661078	cg27324117	1.15e-07	8.81e-05				BIOS_meQTL									rs10974778	ENSG00000120158	0.05	0.972559	rs35797651	RCL1	CMC_eQTL		rs71539868	7_150724096_G_C_b37	1.06441e-07			ABCB8	Whole Blood
rs12287043	11	19871270	HepG2|p300|None	HepG2	p300	None	0.5771	intronic	NAV2		rs7661078	cg14435644	2.29e-07	0.00021				BIOS_meQTL									rs71554559	ENSG00000137198	0.05	0.613413	rs9370881	GMPR	CMC_eQTL		rs71539868	7_150724096_G_C_b37	3.2519e-07			ABCB8	Brain Cortex
rs12287043	11	19871270	HepG2|TCF7L2|None	HepG2	TCF7L2	None	0.5771	intronic	NAV2		rs56878158	cg02486096	3.91e-07	0.000263				BIOS_meQTL									rs9396650	ENSG00000137198	0.05	0.569784	rs9370881	GMPR	CMC_eQTL		rs71539868	7_150724096_G_C_b37	3.13253e-08			ABCB8	Muscle Skeletal
rs2220969	11	50067512	HepG2|MafK|None	HepG2	MafK	None	0.9831	intergenic	OR4C12;LOC441601		rs7661078	cg21630608	5.55e-07	0.000463				BIOS_meQTL																	rs7287617	22_39897163_G_A_b37	5.83202e-05			MGAT3	Muscle Skeletal
rs1180015	12	121527403	HepG2|BHLHE40|None	HepG2	BHLHE40	None	0.5685	intergenic	OASL;P2RX7		rs7661078	cg05050042	2.78e-06	0.002064099				BIOS_meQTL																	rs73068076	3_28943639_A_G_b37	4.08973e-05	0.537186	rs67397931	ENSG00000228214.2	Muscle Skeletal
rs1180015	12	121527403	HepG2|USF2|None	HepG2	USF2	None	0.5685	intergenic	OASL;P2RX7		rs56878158	cg22927979	4.82e-06	0.002603152				BIOS_meQTL																	rs7839671	8_47914847_G_C_b37	1.21433e-05			SPIDR	Brain Frontal Cortex BA9
rs1180015	12	121527403	HepG2|BHLHE40|None	HepG2	BHLHE40	None	0.5685	intergenic	OASL;P2RX7		rs7661078	cg24241928	7.48e-05	0.036731153				BIOS_meQTL																	rs7839671	8_48033010_C_G_b37	9.17567e-05	0.971233	rs7012121	MCM4	Muscle Skeletal
rs1180015	12	121527403	HepG2|Max|None	HepG2	Max	None	0.5685	intergenic	OASL;P2RX7		rs2619830	cg26343958	6.04e-60	0	0.916157	rs2578535		BIOS_meQTL																	rs80328407	12_70459130_C_T_b37	1.30751e-09	1	rs79744657	RP11-611E13.2	Whole Blood
rs1180015	12	121527403	HepG2|Mxi1|None	HepG2	Mxi1	None	0.5685	intergenic	OASL;P2RX7		rs3747924	cg14813037	3.15e-51	0	0.711262	rs6139941		BIOS_meQTL																	rs80328407	12_70459130_C_T_b37	1.28774e-06	1	rs79744657	RP11-611E13.2	Brain Amygdala
rs1180015	12	121527403	HepG2|USF-1|None	HepG2	USF-1	None	0.5685	intergenic	OASL;P2RX7		rs13221129	cg22873986	4.06e-55	0	0.970509	rs12537483		BIOS_meQTL																	rs80328407	12_70459130_C_T_b37	1.29752e-09	1	rs79744657	RP11-611E13.2	Muscle Skeletal
rs1180015	12	121527403	HepG2|c-Myc|None	HepG2	c-Myc	None	0.5685	intergenic	OASL;P2RX7		rs9396650	cg10693635	8.53e-26	0	0.987145	rs9370874		BIOS_meQTL																	rs9396650	6_16278390_A_G_b37	1.52187e-05	0.583059	rs4716056	GMPR	Brain Cerebellar Hemisphere
rs35047	12	31163186	HepG2|ERRA|forskolin	HepG2	ERRA	forskolin	0.007226	intergenic	TSPAN11;DDX11-AS1		rs71554559	cg13329912	1.19e-05	0.007500908	0.93948	rs75375464		BIOS_meQTL
rs11171010	12	55054494	Osteoblasts|H3K36me3|None	Osteoblasts	H3K36me3	None	0.8606	intergenic	DCD;MUCL1		rs181597894	cg23029801	2.42e-07	0.000235	0.969357	rs61136025		BIOS_meQTL
rs11171010	12	55054494	NHDF-Ad|H3K4me1|None	NHDF-Ad	H3K4me1	None	0.8606	intergenic	DCD;MUCL1		rs3757885	cg11710000	2.15e-06	0.001229026	0.991346	rs4732855		BIOS_meQTL
rs878019	12	58570269	H1-hESC|Max|None	H1-hESC	Max	None	0.3439	intergenic	LINC02403;LINC02388		rs13240429	cg18723937	3.05e-10	0	0.989177	rs77601616		BIOS_meQTL
rs878019	12	58570269	GM12878|SMC3|None	GM12878	SMC3	None	0.3439	intergenic	LINC02403;LINC02388		rs7839671	cg08078694	7.99e-08	6.66e-05	0.990373	rs2431094		BIOS_meQTL
rs878019	12	58570269	NB4|Max|None	NB4	Max	None	0.3439	intergenic	LINC02403;LINC02388		rs74982918	cg00829645	5.09e-28	0	0.983857	rs75199289		BIOS_meQTL
rs878019	12	58570269	GM19240|DNase|None	GM19240	DNase	None	0.3439	intergenic	LINC02403;LINC02388		rs2220969	cg24205065	8.61e-16	0	0.804958	rs10901958		BIOS_meQTL
rs878019	12	58570269	MCF-7|c-Myc|vehicle	MCF-7	c-Myc	vehicle	0.3439	intergenic	LINC02403;LINC02388		rs11171010	cg01687040	6.35e-17	0	0.5605	rs74719328		BIOS_meQTL
rs878019	12	58570269	GM19238|DNase|None	GM19238	DNase	None	0.3439	intergenic	LINC02403;LINC02388		rs8104563	cg03734391	5.29e-05	0.028999732	0.520216	rs514966		BIOS_meQTL
rs878019	12	58570269	SK-N-SH_RA|DNase|None	SK-N-SH_RA	DNase	None	0.3439	intergenic	LINC02403;LINC02388		rs878019	cg01588475	9.69e-15	0	0.990634	rs11172491		BIOS_meQTL
rs878019	12	58570269	Monocytes-CD14+RO01746¬†|H3K36me3|None	Monocytes-CD14+RO01746¬†	H3K36me3	None	0.3439	intergenic	LINC02403;LINC02388		rs9905562	cg08352115	7.1e-51	0	1	rs7225644		BIOS_meQTL
rs878019	12	58570269	SK-N-SH_RA|YY1|None	SK-N-SH_RA	YY1	None	0.3439	intergenic	LINC02403;LINC02388		rs80328407	cg11119694	2.33e-43	0	0.887352	rs113631410		BIOS_meQTL
rs878019	12	58570269	Ishikawa|DNase|4OHTAM_20nM_72hr	Ishikawa	DNase	4OHTAM_20nM_72hr	0.3439	intergenic	LINC02403;LINC02388		rs57552134	cg27226927	3.27000000000002e-310	0	0.757105	rs9891983		BIOS_meQTL
rs878019	12	58570269	SK-N-MC|Pol2-4H8|None	SK-N-MC	Pol2-4H8	None	0.3439	intergenic	LINC02403;LINC02388		rs111973275	cg03287519	3.29e-05	0.01988492	0.93292	rs73295387		BIOS_meQTL
rs878019	12	58570269	LNCaP|DNase|androgen	LNCaP	DNase	androgen	0.3439	intergenic	LINC02403;LINC02388		rs2050865	cg14104252	8.93e-23	0	1	rs7870227		BIOS_meQTL
rs878019	12	58570269	Adult_CD4_Th0|DNase|None	Adult_CD4_Th0	DNase	None	0.3439	intergenic	LINC02403;LINC02388		rs10264075	cg12918473	1.49e-18	0	0.851175	rs39319		BIOS_meQTL
rs878019	12	58570269	HepG2|SMC3|None	HepG2	SMC3	None	0.3439	intergenic	LINC02403;LINC02388		rs1180015	cg07203561	4.03e-16	0	0.666335	rs489793		BIOS_meQTL
rs878019	12	58570269	Ishikawa|DNase|Estradiol_100nM_1hr	Ishikawa	DNase	Estradiol_100nM_1hr	0.3439	intergenic	LINC02403;LINC02388		rs1180015	cg07203561	1.7e-20	0	0.55895	rs676632		BIOS_meQTL
rs878019	12	58570269	GM12801|CTCF|None	GM12801	CTCF	None	0.3439	intergenic	LINC02403;LINC02388		rs10753180	cg05350800	3.27000000000002e-310	0	0.987639	rs10798614		BIOS_meQTL
rs878019	12	58570269	GM12891|DNase|None	GM12891	DNase	None	0.3439	intergenic	LINC02403;LINC02388		rs3738203	cg05785348	1.65e-63	0	0.92287	rs147099651		BIOS_meQTL
rs878019	12	58570269	K562|Rad21|None	K562	Rad21	None	0.3439	intergenic	LINC02403;LINC02388		rs3738203	cg00567190	1.97e-46	0	0.911947	rs141293254		BIOS_meQTL
rs878019	12	58570269	NB4|DNase|None	NB4	DNase	None	0.3439	intergenic	LINC02403;LINC02388		rs3738203	cg01421119	2.72e-69	0	0.911947	rs141293254		BIOS_meQTL
rs878019	12	58570269	PanIslets|DNase|None	PanIslets	DNase	None	0.3439	intergenic	LINC02403;LINC02388		cg01595951	ENSG00000067113	2.74e-09	0			PPAP2A	BIOS_eQTM_Probe
rs878019	12	58570269	Th1|DNase|None	Th1	DNase	None	0.3439	intergenic	LINC02403;LINC02388		cg02756939	ENSG00000153363	3.58e-08	9.68e-06			LINC00467	BIOS_eQTM_Probe
rs878019	12	58570269	CLL|DNase|None	CLL	DNase	None	0.3439	intergenic	LINC02403;LINC02388		cg00567190	ENSG00000153363	4.72e-07	0.000129			LINC00467	BIOS_eQTM_Probe
rs878019	12	58570269	ECC-1|CTCF|DMSO_0.02pct	ECC-1	CTCF	DMSO_0.02pct	0.3439	intergenic	LINC02403;LINC02388		cg24012708	ENSG00000119431	1.13e-05	0.003052876			HDHD3	BIOS_eQTM_Probe
rs878019	12	58570269	HeLa-S3|DNase|IFNa4h	HeLa-S3	DNase	IFNa4h	0.3439	intergenic	LINC02403;LINC02388		cg01421119	ENSG00000153363	1.22e-05	0.003335351			LINC00467	BIOS_eQTM_Probe
rs878019	12	58570269	SK-N-MC|DNase|None	SK-N-MC	DNase	None	0.3439	intergenic	LINC02403;LINC02388		cg20569593	ENSG00000164535	7.63e-05	0.016109482			DAGLB	BIOS_eQTM_Probe
rs878019	12	58570269	K562|SMC3|None	K562	SMC3	None	0.3439	intergenic	LINC02403;LINC02388		cg05785348	ENSG00000153363	0.0001594	0.029867005			LINC00467	BIOS_eQTM_Probe
rs878019	12	58570269	NB4|c-Myc|None	NB4	c-Myc	None	0.3439	intergenic	LINC02403;LINC02388		rs9905562	ENSG00000141337	2.88e-16	0			ARSG	BIOS_eQTL
rs878019	12	58570269	HL-60|CTCF|None	HL-60	CTCF	None	0.3439	intergenic	LINC02403;LINC02388		rs17670189	ENSG00000204767	2.23e-06	0.001435903			FAM196B	BIOS_eQTL
rs878019	12	58570269	GM06990|DNase|None	GM06990	DNase	None	0.3439	intergenic	LINC02403;LINC02388		rs72542787	ENSG00000163009	2.32e-06	0.001511387			C2orf48	BIOS_eQTL
rs878019	12	58570269	GM12878|FOXM1|None	GM12878	FOXM1	None	0.3439	intergenic	LINC02403;LINC02388		rs9905562	ENSG00000108932,ENSG00000141337	1.87e-05	0.00922475			SLC16A6,ARSG	BIOS_eQTL
rs878019	12	58570269	GM12864|DNase|None	GM12864	DNase	None	0.3439	intergenic	LINC02403;LINC02388		rs4907095	ENSG00000117151	2.02e-05	0.017114914			CTBS	BIOS_eQTL
rs80328407	12	70461846	HeLa-S3|MafK|None	HeLa-S3	MafK	None	0.2979	intergenic	MYRFL;LINC01481		rs13221129	ENSG00000164535	3.27167000000001e-310	0	0.826476	rs13235365	DAGLB	BIOS_eQTL
rs77242589	13	68937935	K562|BRF2|None	K562	BRF2	None	0.02221	intergenic	LINC00364;LINC00550		rs10811477	ENSG00000188921	4.85e-05	0.025454545	0.591348	rs1895673	PTPLAD2	BIOS_eQTL
rs77242589	13	68937935	K562|SETDB1|MNaseD	K562	SETDB1	MNaseD	0.02221	intergenic	LINC00364;LINC00550		rs3757885	ENSG00000104290	4.2e-46	0	0.956756	rs352213	FZD3	BIOS_eQTL
rs9592626	13	69755106	K562|Pol3|None	K562	Pol3	None	0.6271	intergenic	LINC00550;LINC00383		rs13240429	ENSG00000086289	3.73e-71	0	0.97853	rs6968647	EPDR1	BIOS_eQTL
rs146245919	14	74253805	HeLa-S3|HA-E2F1|None	HeLa-S3	HA-E2F1	None	0.02161	UTR5	ELMSAN1		rs2220969	ENSG00000010361,ENSG00000269194	4.62e-07	0.000415	0.889658	rs4274194	FUZ,AC006942.4	BIOS_eQTL
rs146245919	14	74253805	HepG2|TAF1|None	HepG2	TAF1	None	0.02161	UTR5	ELMSAN1		rs163105	ENSG00000067113	5.92e-05	0.028799602	0.653156	rs10062663	PPAP2A	BIOS_eQTL
rs146245919	14	74253805	ProgFib|Pol2|None	ProgFib	Pol2	None	0.02161	UTR5	ELMSAN1		rs68167505	ENSG00000066855	8.04e-107	0	0.583808	rs7465049	MTFR1	BIOS_eQTL
rs146245919	14	74253805	HepG2|Pol2|forskolin	HepG2	Pol2	forskolin	0.02161	UTR5	ELMSAN1		rs80328407	ENSG00000111596,ENSG00000257815	7.32e-104	0	0.820881	rs78129473	CNOT2,RP11-611E13.2	BIOS_eQTL
rs146245919	14	74253805	NB4|Pol2|None	NB4	Pol2	None	0.02161	UTR5	ELMSAN1		rs57552134	ENSG00000169738	1.18e-292	0	0.757105	rs9891983	DCXR	BIOS_eQTL
rs146245919	14	74253805	A549|Pol2|DEX_100nM	A549	Pol2	DEX_100nM	0.02161	UTR5	ELMSAN1		rs2050865	ENSG00000119431	6.47e-06	0.007245431	0.765656	rs113800797	HDHD3	BIOS_eQTL
rs146245919	14	74253805	HUVEC|Pol2|None	HUVEC	Pol2	None	0.02161	UTR5	ELMSAN1		rs1289668	ENSG00000116830	4.94e-41	0	0.926189	rs2764855	TTF2	BIOS_eQTL
rs146245919	14	74253805	GM15510|Pol2|None	GM15510	Pol2	None	0.02161	UTR5	ELMSAN1		rs10753180	ENSG00000184909,ENSG00000213057	1.4e-28	0	0.615609	rs10913579	C1ORF220,C1orf220	BIOS_eQTL
rs146245919	14	74253805	GM12892|Pol2|None	GM12892	Pol2	None	0.02161	UTR5	ELMSAN1		rs3738203	ENSG00000153363	6.48e-07	0.000494	0.92287	rs76831274	LINC00467	BIOS_eQTL
rs146245919	14	74253805	HeLa-S3|E2F1|None	HeLa-S3	E2F1	None	0.02161	UTR5	ELMSAN1		rs12749084	ENSG00000143641	6.66e-10	0	0.979951	rs4375279	GALNT2	BIOS_eQTL
rs146245919	14	74253805	GM12878|Pol2|None	GM12878	Pol2	None	0.02161	UTR5	ELMSAN1		rs12143187	ENSG00000143641	6.66e-10	0	0.832132	rs4375279	GALNT2	BIOS_eQTL
rs146245919	14	74253805	NHDF-Ad|EZH2|None	NHDF-Ad	EZH2	None	0.02161	UTR5	ELMSAN1
rs146245919	14	74253805	HeLa-S3|Pol2|None	HeLa-S3	Pol2	None	0.02161	UTR5	ELMSAN1
rs146245919	14	74253805	GM12892|PAX5-C20|None	GM12892	PAX5-C20	None	0.02161	UTR5	ELMSAN1
rs146245919	14	74253805	Monocytes-CD14+RO01746¬†|H3K27me3|None	Monocytes-CD14+RO01746¬†	H3K27me3	None	0.02161	UTR5	ELMSAN1
rs146245919	14	74253805	Dnd41|EZH2|None	Dnd41	EZH2	None	0.02161	UTR5	ELMSAN1
rs146245919	14	74253805	K562|PHF8|None	K562	PHF8	None	0.02161	UTR5	ELMSAN1
rs146245919	14	74253805	A549|Pol2|EtOH_0.02pct	A549	Pol2	EtOH_0.02pct	0.02161	UTR5	ELMSAN1
rs146245919	14	74253805	A549|Pol2|None	A549	Pol2	None	0.02161	UTR5	ELMSAN1
rs146245919	14	74253805	Gliobla|Pol2|None	Gliobla	Pol2	None	0.02161	UTR5	ELMSAN1
rs146245919	14	74253805	HSMMtube|EZH2|None	HSMMtube	EZH2	None	0.02161	UTR5	ELMSAN1
rs146245919	14	74253805	HUVEC|EZH2|None	HUVEC	EZH2	None	0.02161	UTR5	ELMSAN1
rs146245919	14	74253805	NH-A|EZH2|None	NH-A	EZH2	None	0.02161	UTR5	ELMSAN1
rs146245919	14	74253805	GM18951|Pol2|None	GM18951	Pol2	None	0.02161	UTR5	ELMSAN1
rs146245919	14	74253805	GM19193|Pol2|None	GM19193	Pol2	None	0.02161	UTR5	ELMSAN1
rs146245919	14	74253805	GM12892|Pol2|None	GM12892	Pol2	None	0.02161	UTR5	ELMSAN1
rs35384735	15	59842198	H1-hESC|POU5F1|None	H1-hESC	POU5F1	None	0.0003592	intergenic	FAM81A;GCNT3
rs72751560	15	70551501	HepG2|ATF3|None	HepG2	ATF3	None	0.1358	intergenic	TLE3;LINC02205
rs62019069	15	71146087	ECC-1|Pol2|DMSO_0.02pct	ECC-1	Pol2	DMSO_0.02pct	0.5538	intronic	LARP6;LRRC49
rs62019069	15	71146087	A549|Pol2|None	A549	Pol2	None	0.5538	intronic	LARP6;LRRC49
rs62019069	15	71146087	HeLa-S3|HA-E2F1|None	HeLa-S3	HA-E2F1	None	0.5538	intronic	LARP6;LRRC49
rs62019069	15	71146087	HUVEC|Pol2|None	HUVEC	Pol2	None	0.5538	intronic	LARP6;LRRC49
rs62019069	15	71146087	ProgFib|Pol2|None	ProgFib	Pol2	None	0.5538	intronic	LARP6;LRRC49
rs62019069	15	71146087	MCF10A-Er-Src|Pol2|4OHTAM_1uM_36hr	MCF10A-Er-Src	Pol2	4OHTAM_1uM_36hr	0.5538	intronic	LARP6;LRRC49
rs62019069	15	71146087	K562|PLU1|None	K562	PLU1	None	0.5538	intronic	LARP6;LRRC49
rs62019069	15	71146087	MCF-7|Pol2|None	MCF-7	Pol2	None	0.5538	intronic	LARP6;LRRC49
rs62019069	15	71146087	HepG2|TAF1|None	HepG2	TAF1	None	0.5538	intronic	LARP6;LRRC49
rs7194800	16	78705504	HEK293|TCF7L2|None	HEK293	TCF7L2	None	0.6934	intronic	WWOX
rs7194800	16	78705504	SH-SY5Y|GATA3|None	SH-SY5Y	GATA3	None	0.6934	intronic	WWOX
rs11859278	16	82636436	HUVEC|Pol2-4H8|None	HUVEC	Pol2-4H8	None	0.3587	intergenic	MPHOSPH6;CDH13
rs9905562	17	66309739	K562|ATF1|None	K562	ATF1	None	0.5336	intronic	ARSG
rs57552134	17	79995616	GM12878|c-Fos|None	GM12878	c-Fos	None	0.006233	upstream	DCXR
rs57552134	17	79995616	HepG2|IRF3|None	HepG2	IRF3	None	0.006233	upstream	DCXR
rs8096740	18	10243443	H1-hESC|SIX5|None	H1-hESC	SIX5	None	0.7993	intergenic	VAPA;LINC01254
rs8104563	19	56044976	K562|CEBPB|None	K562	CEBPB	None	0.3922	intronic	SBK2
rs8104563	19	56044976	K562|CEBPB|None	K562	CEBPB	None	0.3922	intronic	SBK2
rs56878158	19	57376257	HeLa-S3|E2F4|None	HeLa-S3	E2F4	None	0.9501	intergenic	MIMT1;USP29
rs56878158	19	57376257	NB4|Pol2|None	NB4	Pol2	None	0.9501	intergenic	MIMT1;USP29
rs56878158	19	57376257	K562|Pol2|IFNa6h	K562	Pol2	IFNa6h	0.9501	intergenic	MIMT1;USP29
rs56878158	19	57376257	GM18951|Pol2|None	GM18951	Pol2	None	0.9501	intergenic	MIMT1;USP29
rs56878158	19	57376257	MCF-7|HA-E2F1|None	MCF-7	HA-E2F1	None	0.9501	intergenic	MIMT1;USP29
rs56878158	19	57376257	GM12878|BRCA1|None	GM12878	BRCA1	None	0.9501	intergenic	MIMT1;USP29
rs56878158	19	57376257	GM10847|Pol2|None	GM10847	Pol2	None	0.9501	intergenic	MIMT1;USP29
rs56878158	19	57376257	PBDE|Pol2|None	PBDE	Pol2	None	0.9501	intergenic	MIMT1;USP29
rs56878158	19	57376257	NA|NA|NA	NA	NA	NA	0.9501	intergenic	MIMT1;USP29
rs56878158	19	57376257	HepG2|GRp20|forskolin	HepG2	GRp20	forskolin	0.9501	intergenic	MIMT1;USP29
rs56878158	19	57376257	K562|PLU1|None	K562	PLU1	None	0.9501	intergenic	MIMT1;USP29
rs56878158	19	57376257	HEK293|Pol2|None	HEK293	Pol2	None	0.9501	intergenic	MIMT1;USP29
rs56878158	19	57376257	GM19099|Pol2|None	GM19099	Pol2	None	0.9501	intergenic	MIMT1;USP29
rs72542787	2	10262859	HeLa-S3|IRF3|None	HeLa-S3	IRF3	None	0.6302	exonic	RRM2
rs12614058	2	70638985	HeLa-S3|BAF155|None	HeLa-S3	BAF155	None	0.7405	intergenic	FAM136A;TGFA
rs12614058	2	70638985	H1-hESC|c-Jun|None	H1-hESC	c-Jun	None	0.7405	intergenic	FAM136A;TGFA
rs4852242	2	71248795	GM12878|Pol2|None	GM12878	Pol2	None	0.2315	intergenic	TEX261;OR7E91P
rs4852242	2	71248795	GM12891|Pol2|None	GM12891	Pol2	None	0.2315	intergenic	TEX261;OR7E91P
rs4852242	2	71248795	GM12878|TBP|None	GM12878	TBP	None	0.2315	intergenic	TEX261;OR7E91P
rs4852242	2	71248795	Monocytes-CD14+RO01746¬†|H3K9ac|None	Monocytes-CD14+RO01746¬†	H3K9ac	None	0.2315	intergenic	TEX261;OR7E91P
rs4852242	2	71248795	GM12891|Pol2|None	GM12891	Pol2	None	0.2315	intergenic	TEX261;OR7E91P
rs4852242	2	71248795	GM12878|CHD1|None	GM12878	CHD1	None	0.2315	intergenic	TEX261;OR7E91P
rs4852242	2	71248795	GM12891|TAF1|None	GM12891	TAF1	None	0.2315	intergenic	TEX261;OR7E91P
rs4852242	2	71248795	GM12878|Pol2|None	GM12878	Pol2	None	0.2315	intergenic	TEX261;OR7E91P
rs4852242	2	71248795	GM12878|Pol2-4H8|None	GM12878	Pol2-4H8	None	0.2315	intergenic	TEX261;OR7E91P
rs4852242	2	71248795	GM18505|Pol2|None	GM18505	Pol2	None	0.2315	intergenic	TEX261;OR7E91P
rs1204552	20	34638903	K562|Nrf1|None	K562	Nrf1	None	0.1004	upstream	NORAD
rs3747924	20	6182755	PFSK-1|NRSF|None	PFSK-1	NRSF	None	0.3417	intergenic	FERMT1;CASC20
rs3747924	20	6182755	HepG2|SP2|None	HepG2	SP2	None	0.3417	intergenic	FERMT1;CASC20
rs3747924	20	6182755	HepG2|NRSF|None	HepG2	NRSF	None	0.3417	intergenic	FERMT1;CASC20
rs181597894	22	18957896	HeLa-S3|E2F1|None	HeLa-S3	E2F1	None	0.9126	upstream	DGCR5
rs7287617	22	39897163	K562|MEF2A|None	K562	MEF2A	None	0.2942	intronic	MIEF1
rs7287617	22	39897163	K562|H3K4me2|None	K562	H3K4me2	None	0.2942	intronic	MIEF1
rs7287617	22	39897163	K562|Pol2|None	K562	Pol2	None	0.2942	intronic	MIEF1
rs112962067	3	115503518	HeLa-S3|c-Myc|None	HeLa-S3	c-Myc	None	0.2127	intergenic	GAP43;LSAMP
rs73068076	3	29012146	K562|Pol2(phosphoS2)|None	K562	Pol2(phosphoS2)	None	0.3164	intergenic	LINC00693;RBMS3-AS3
rs7661078	4	154883600	GM12878|MEF2C|None	GM12878	MEF2C	None	0.01302	intergenic	SFRP2;DCHS2
rs246859	5	156567838	HIPEpiC|DNase|None	HIPEpiC	DNase	None	0.1242	intronic	MED7
rs246859	5	156567838	BJ|DNase|None	BJ	DNase	None	0.1242	intronic	MED7
rs246859	5	156567838	Osteoblasts|H3K79me2|None	Osteoblasts	H3K79me2	None	0.1242	intronic	MED7
rs246859	5	156567838	NHDF-Ad|DNase|None	NHDF-Ad	DNase	None	0.1242	intronic	MED7
rs246859	5	156567838	AG09309|DNase|None	AG09309	DNase	None	0.1242	intronic	MED7
rs17670189	5	169303604	HBMEC|DNase|None	HBMEC	DNase	None	0.9832	intronic	DOCK2;FAM196B
rs17670189	5	169303604	NH-A|DNase|None	NH-A	DNase	None	0.9832	intronic	DOCK2;FAM196B
rs2443544	5	175224281	NHDF-Ad|EZH2|None	NHDF-Ad	EZH2	None	0.166	intronic	CPLX2
rs2075667	5	176047761	H1-hESC|H3K27me3|None	H1-hESC	H3K27me3	None	0.4697	UTR3	SNCB
rs2075667	5	176047761	HepG2|EZH2|None	HepG2	EZH2	None	0.4697	UTR3	SNCB
rs2075667	5	176047761	H1-hESC|H3K14ac|None	H1-hESC	H3K14ac	None	0.4697	UTR3	SNCB
rs2075667	5	176047761	NHDF-Ad|H3K27me3|None	NHDF-Ad	H3K27me3	None	0.4697	UTR3	SNCB
rs2075667	5	176047761	NHLF|EZH2|None	NHLF	EZH2	None	0.4697	UTR3	SNCB
rs2075667	5	176047761	HMEC|EZH2|None	HMEC	EZH2	None	0.4697	UTR3	SNCB
rs163105	5	54530436	H1-hESC|EZH2|None	H1-hESC	EZH2	None	0.5269	upstream	CCNO
rs2619830	5	5523403	NHDF-Ad|H3K4me3|None	NHDF-Ad	H3K4me3	None	0.3659	intergenic	ICE1;LINC02145
rs17388532	6	147956771	H1-hESC|USF-1|None	H1-hESC	USF-1	None	0.5588	intergenic	SAMD5;SASH1
rs71554559	6	16217897	GM12878|ZBTB33|None	GM12878	ZBTB33	None	0.4241	intergenic	MYLIP;GMPR
rs9396650	6	16223268	GM12878|BATF|None	GM12878	BATF	None	0.2338	intergenic	MYLIP;GMPR
rs10264075	7	117001366	HepG2|FOXA1|None	HepG2	FOXA1	None	0.7208	intergenic	WNT2;ASZ1
rs10264075	7	117001366	HepG2|FOXA1|None	HepG2	FOXA1	None	0.7208	intergenic	WNT2;ASZ1
rs71539868	7	150724096	K562|USF-1|None	K562	USF-1	None	0.3287	intergenic	ATG9B;ABCB8
rs13240429	7	37960835	Monocytes-CD14+RO01746¬†|H3K9me3|None	Monocytes-CD14+RO01746¬†	H3K9me3	None	0.2344	intronic	EPDR1
rs13240429	7	37960835	H1-hESC|H3K23me2|None	H1-hESC	H3K23me2	None	0.2344	intronic	EPDR1
rs13221129	7	6477136	GM12878|BCL3|None	GM12878	BCL3	None	0.6283	intronic	DAGLB
rs13221129	7	6477136	K562|FOSL1|None	K562	FOSL1	None	0.6283	intronic	DAGLB
rs111973275	8	107007747	H1-hESC|SP1|None	H1-hESC	SP1	None	0.4245	ncRNA_intronic	ZFPM2-AS1
rs3757885	8	28350671	K562|IRF1|IFNa30	K562	IRF1	IFNa30	0.4353	intergenic	FBXO16;FZD3
rs3757885	8	28350671	GM12878|Mxi1|None	GM12878	Mxi1	None	0.4353	intergenic	FBXO16;FZD3
rs3757885	8	28350671	GM12878|STAT3|None	GM12878	STAT3	None	0.4353	intergenic	FBXO16;FZD3
rs3757885	8	28350671	GM12878|p300|None	GM12878	p300	None	0.4353	intergenic	FBXO16;FZD3
rs3757885	8	28350671	GM12878|NFIC|None	GM12878	NFIC	None	0.4353	intergenic	FBXO16;FZD3
rs3757885	8	28350671	GM12878|TBP|None	GM12878	TBP	None	0.4353	intergenic	FBXO16;FZD3
rs3757885	8	28350671	K562|IRF1|IFNa6h	K562	IRF1	IFNa6h	0.4353	intergenic	FBXO16;FZD3
rs3757885	8	28350671	GM12878|TBLR1|None	GM12878	TBLR1	None	0.4353	intergenic	FBXO16;FZD3
rs3757885	8	28350671	GM12878|CHD1|None	GM12878	CHD1	None	0.4353	intergenic	FBXO16;FZD3
rs3757885	8	28350671	GM12878|EZH2|None	GM12878	EZH2	None	0.4353	intergenic	FBXO16;FZD3
rs7839671	8	47914847	GM12878|CHD2|None	GM12878	CHD2	None	0.9857	intergenic	LINC00293;LOC100287846
rs7839671	8	47914847	GM12878|BCLAF1|None	GM12878	BCLAF1	None	0.9857	intergenic	LINC00293;LOC100287846
rs7839671	8	47914847	GM12878|PML|None	GM12878	PML	None	0.9857	intergenic	LINC00293;LOC100287846
rs7839671	8	47914847	GM12878|IRF4|None	GM12878	IRF4	None	0.9857	intergenic	LINC00293;LOC100287846
rs7839671	8	47914847	GM12878|p300|None	GM12878	p300	None	0.9857	intergenic	LINC00293;LOC100287846
rs7839671	8	47914847	GM12878|SP1|None	GM12878	SP1	None	0.9857	intergenic	LINC00293;LOC100287846
rs7839671	8	47914847	GM12878|TCF3|None	GM12878	TCF3	None	0.9857	intergenic	LINC00293;LOC100287846
rs7839671	8	47914847	GM12878|MEF2A|None	GM12878	MEF2A	None	0.9857	intergenic	LINC00293;LOC100287846
rs7839671	8	47914847	GM12878|p300|None	GM12878	p300	None	0.9857	intergenic	LINC00293;LOC100287846
rs7839671	8	47914847	GM12878|CEBPB|None	GM12878	CEBPB	None	0.9857	intergenic	LINC00293;LOC100287846
rs7839671	8	47914847	GM12878|JunD|None	GM12878	JunD	None	0.9857	intergenic	LINC00293;LOC100287846
rs7839671	8	47914847	GM12878|BCL11A|None	GM12878	BCL11A	None	0.9857	intergenic	LINC00293;LOC100287846
rs7839671	8	47914847	GM12878|MTA3|None	GM12878	MTA3	None	0.9857	intergenic	LINC00293;LOC100287846
rs7839671	8	47914847	GM12878|Pbx3|None	GM12878	Pbx3	None	0.9857	intergenic	LINC00293;LOC100287846
rs7839671	8	47914847	GM12891|PAX5-C20|None	GM12891	PAX5-C20	None	0.9857	intergenic	LINC00293;LOC100287846
rs7839671	8	47914847	GM12878|PAX5-N19|None	GM12878	PAX5-N19	None	0.9857	intergenic	LINC00293;LOC100287846
rs7839671	8	47914847	GM19193|NFKB|TNFa	GM19193	NFKB	TNFa	0.9857	intergenic	LINC00293;LOC100287846
rs7839671	8	47914847	GM12878|ATF2|None	GM12878	ATF2	None	0.9857	intergenic	LINC00293;LOC100287846
rs7839671	8	47914847	GM12878|p300|None	GM12878	p300	None	0.9857	intergenic	LINC00293;LOC100287846
rs7839671	8	47914847	GM12878|BCL3|None	GM12878	BCL3	None	0.9857	intergenic	LINC00293;LOC100287846
rs7839671	8	47914847	GM12878|FOXM1|None	GM12878	FOXM1	None	0.9857	intergenic	LINC00293;LOC100287846
rs7839671	8	47914847	GM12878|NFATC1|None	GM12878	NFATC1	None	0.9857	intergenic	LINC00293;LOC100287846
rs7839671	8	47914847	GM12878|TBLR1|None	GM12878	TBLR1	None	0.9857	intergenic	LINC00293;LOC100287846
rs7839671	8	47914847	GM12878|PAX5-C20|None	GM12878	PAX5-C20	None	0.9857	intergenic	LINC00293;LOC100287846
rs7839671	8	47914847	GM12878|MEF2C|None	GM12878	MEF2C	None	0.9857	intergenic	LINC00293;LOC100287846
rs7839671	8	47914847	GM18951|NFKB|TNFa	GM18951	NFKB	TNFa	0.9857	intergenic	LINC00293;LOC100287846
rs7839671	8	47914847	GM12878|COREST|None	GM12878	COREST	None	0.9857	intergenic	LINC00293;LOC100287846
rs7839671	8	47914847	GM12878|STAT5A|None	GM12878	STAT5A	None	0.9857	intergenic	LINC00293;LOC100287846
rs7839671	8	47914847	GM10847|NFKB|TNFa	GM10847	NFKB	TNFa	0.9857	intergenic	LINC00293;LOC100287846
rs6991001	8	58750151	NHDF-Ad|H3K9me3|None	NHDF-Ad	H3K9me3	None	0.2517	intergenic	LOC286178;LINC01602
rs6991001	8	58750151	HEK293|KAP1|None	HEK293	KAP1	None	0.2517	intergenic	LOC286178;LINC01602
rs6991001	8	58750151	U2OS|SETDB1|None	U2OS	SETDB1	None	0.2517	intergenic	LOC286178;LINC01602
rs6991001	8	58750151	HMVEC-dBl-Ad|DNase|None	HMVEC-dBl-Ad	DNase	None	0.2517	intergenic	LOC286178;LINC01602
rs68167505	8	66557533	GM12878|ELF1|None	GM12878	ELF1	None	0.009879	intronic	MTFR1
rs68167505	8	66557533	HepG2|ELF1|None	HepG2	ELF1	None	0.009879	intronic	MTFR1
rs2050865	9	116277388	MCF-7|GATA3|None	MCF-7	GATA3	None	0.7088	intronic	RGS3
rs2050865	9	116277388	MCF-7|ZNF217|None	MCF-7	ZNF217	None	0.7088	intronic	RGS3
rs2050865	9	116277388	MCF-7|TCF7L2|None	MCF-7	TCF7L2	None	0.7088	intronic	RGS3
rs10811477	9	21135952	H1-hESC|H2BK15ac|None	H1-hESC	H2BK15ac	None	0.5215	intergenic	IFNB1;IFNW1
rs10974778	9	4785498	K562|H3K9me3|None	K562	H3K9me3	None	0.2214	intergenic	AK3;RCL1
rs10974778	9	4785498	NH-A|H3K9me3|None	NH-A	H3K9me3	None	0.2214	intergenic	AK3;RCL1
rs10974778	9	4785498	Osteoblasts|H3K9me3|None	Osteoblasts	H3K9me3	None	0.2214	intergenic	AK3;RCL1
rs4877073	9	91364450	A549|GR|DEX_50nM	A549	GR	DEX_50nM	0.7072	intergenic	MIR4289;C9orf47
rs4877073	9	91364450	A549|GR|DEX_5nM	A549	GR	DEX_5nM	0.7072	intergenic	MIR4289;C9orf47
