# Supplementary material for: DeepWAS: Multivariate genotype-phenotype associations by directly integrating regulatory information using deep learning
Source: PLoS Comput Biol. 2020 Feb 3;16(2):e1007616. doi: 10.1371/journal.pcbi.1007616 (PMC7043350; doi:10.1371/journal.pcbi.1007616)
Supplement: S4 Table — (XLSX) [file pcbi.1007616.s010.xlsx]

## Sheet: S4
DeepWAS results for Height											Height-specific dSNP and BIOS QTL overlap									Height-specific dSNP and KORA meQTL overlap							Height-specific dNP and KORA meQTL overlap							Height-specific dSNP and GTEx eQTL overlap
Height dSNP	chr	pos	functional unit	cell line	feature	treatment	GWAS p-value	dSNP location	gene neary dSNP		Height dSNP or CpG	transcritp or CpG	PValue	FDR	R2	Proxy SNP	Gene symbol	info		Height dSNP	CpG	PValue	R2	Proxy SNP	info		Height dSNP	gene	FDR	R2	Proxy SNP	info		Height dSNP	GTEx rsid	PValue	R2	Proxy SNP	Gene symbol	GTEx tissue
rs11249093	1	24395928	GM12878|Pol3|None	GM12878	Pol3	None	0.000472964	intronic	MYOM3		cg09025210	ENSG00000177311	1.28e-25	0			ZBTB38	BIOS_eQTM_CpG		rs78434450	cg09036531	1.02327613496942e-15			Kora_meQTL		rs1124855	ILMN_1685631	1.36547925155747e-11			Kora_eQTL		rs1124855	19_19279437_C_G_b37	2.74772e-05	0.861189	rs12974661	ZNF253	Brain Caudate basal ganglia
rs3118379	1	68850766	HEK293|CTCF|None	HEK293	CTCF	None	0.0001109	intergenic	WLS;RPE65		cg14500070	ENSG00000177311	2.31e-18	0			ZBTB38	BIOS_eQTM_CpG		rs78434450	cg23361930	4.37947187319541e-25			Kora_meQTL		rs1124855	ILMN_2134224	4.74575879255663e-10			Kora_eQTL		rs1124855	19_19264676_C_T_b37	3.12212e-05	1	rs59829545	TMEM161A	Muscle Skeletal
rs4462092	1	80647357	HepG2|FOXA1|None	HepG2	FOXA1	None	0.0014312	intergenic	ADGRL4;LINC01781		cg06351481	ENSG00000100918	2.81e-18	0			REC8	BIOS_eQTM_CpG		rs140122570	cg22710156	6.33195872860161e-17			Kora_meQTL		rs932019	ILMN_1699357	3.30104330323788e-09			Kora_eQTL		rs11249093	1_24395928_G_C_b37	1.8849e-27			PNRC2	Whole Blood
rs4462092	1	80647357	K562|HDAC2|None	K562	HDAC2	None	0.0014312	intergenic	ADGRL4;LINC01781		cg16094352	ENSG00000100918	8.52e-18	0			REC8	BIOS_eQTM_CpG		rs35506085	cg24439505	2.006129522984e-25			Kora_meQTL		rs6456880	ILMN_1655482	1.15258323026686e-07			Kora_eQTL		rs11249093	1_24395928_G_C_b37	1.0718e-06			PNRC2	Brain Amygdala
rs4462092	1	80647357	H1-hESC|POU5F1|None	H1-hESC	POU5F1	None	0.0014312	intergenic	ADGRL4;LINC01781		cg18512948	ENSG00000100918	1.21e-17	0			REC8	BIOS_eQTM_CpG		rs35506085	cg25742037	2.32255445128673e-120			Kora_meQTL		rs31467	ILMN_1699357	2.33312707533577e-06			Kora_eQTL		rs11249093	1_24395928_G_C_b37	2.15675e-19			PNRC2	Muscle Skeletal
rs901787	2	233088747	GM12878|USF-1|None	GM12878	USF-1	None	0.000482695	intronic	DIS3L2		cg16473141	ENSG00000100918	1.29e-17	0			REC8	BIOS_eQTM_CpG		rs35506085	cg27331871	7.86533241685738e-29			Kora_meQTL		rs7146599	ILMN_1761450	0.00102743104169007			Kora_eQTL		rs112780224	7_63387426_C_T_b37	5.92312e-05	0.528849	rs75922475	RP11-797H7.2	Muscle Skeletal
rs901787	2	233088747	HPAF|CTCF|None	HPAF	CTCF	None	0.000482695	intronic	DIS3L2		cg13411656	ENSG00000177311	1.34e-13	0			ZBTB38	BIOS_eQTM_CpG		rs139534284	cg09428846	1.49478393367759e-71			Kora_meQTL		rs6456880	ILMN_1676528	0.00144673248410252			Kora_eQTL		rs11826681	11_30335633_T_A_b37	2.37568e-17	1	rs7950187	ARL14EP	Whole Blood
rs901787	2	233088747	A549|FOXA1|DEX_100nM	A549	FOXA1	DEX_100nM	0.000482695	intronic	DIS3L2		cg20395773	ENSG00000177311	4.06e-12	0			ZBTB38	BIOS_eQTM_CpG		rs139534284	cg09580214	7.35745349872066e-38			Kora_meQTL		rs11249093	ILMN_1752728	0.0015405397004169			Kora_eQTL		rs11826681	11_30378599_T_C_b37	4.37712e-05	0.672777	rs11828123	ARL14EP	Brain Cerebellum
rs901787	2	233088747	K562|ZNF274|None	K562	ZNF274	None	0.000482695	intronic	DIS3L2		cg07516252	ENSG00000100918	7.05e-11	0			REC8	BIOS_eQTM_CpG		rs139534284	cg14990438	1.6206203891073e-15			Kora_meQTL		rs6514067	ILMN_1673944	0.00313911007345164			Kora_eQTL		rs1201525	18_5237823_G_A_b37	4.96481e-11			RP11-835E18.2	Whole Blood
rs901787	2	233088747	H1-hESC|H2AZ|None	H1-hESC	H2AZ	None	0.000482695	intronic	DIS3L2		cg03431846	ENSG00000100918	3.07e-09	0			REC8	BIOS_eQTM_CpG		rs139534284	cg15270729	9.89135084392445e-28			Kora_meQTL		rs7146599	ILMN_1762666	0.0107568864800686			Kora_eQTL		rs1201525	18_5237823_G_A_b37	1.8009e-10			RP11-835E18.2	Brain Amygdala
rs901787	2	233088747	H1-hESC|USF-1|None	H1-hESC	USF-1	None	0.000482695	intronic	DIS3L2		cg18556834	ENSG00000100918	5.35e-09	0			REC8	BIOS_eQTM_CpG		rs139534284	cg21546286	1.16108844584647e-16			Kora_meQTL		rs6514067	ILMN_1835210	0.0183654315322353			Kora_eQTL		rs1201525	18_5237823_G_A_b37	1.62354e-06			RP11-835E18.2	Muscle Skeletal
rs901787	2	233088747	H1-hESC|NANOG|None	H1-hESC	NANOG	None	0.000482695	intronic	DIS3L2		cg21474062	ENSG00000177311	1.13e-07	3.59e-05			ZBTB38	BIOS_eQTM_CpG		rs139534284	cg22976120	3.23490364567813e-15			Kora_meQTL		rs139534284	ILMN_2359456	0.0200295088661041			Kora_eQTL		rs139534284	11_47942622_ATTC_A_b37	2.65378e-11			MTCH2	Muscle Skeletal
rs901787	2	233088747	H1-hESC|p300|None	H1-hESC	p300	None	0.000482695	intronic	DIS3L2		cg06137072	ENSG00000177311	1.23e-07	4.46e-05			ZBTB38	BIOS_eQTM_CpG		rs139534284	cg24397084	1.03297234958154e-33			Kora_meQTL		rs141760764	ILMN_2107991	0.0491972996172607			Kora_eQTL		rs141760764	9_99259568_AGGCGGGGAGGCAGG_A_b37	7.33659e-06			CDC14B	Brain Caudate basal ganglia
rs901787	2	233088747	HepG2|USF-1|None	HepG2	USF-1	None	0.000482695	intronic	DIS3L2		cg01879723	ENSG00000177311	1.24e-07	4.46e-05			ZBTB38	BIOS_eQTM_CpG		rs139534284	cg26468891	7.90035694772039e-21			Kora_meQTL		rs4462092	ILMN_1702175	0.038975853566413	0.737911	rs10782718	Kora_eQTL		rs1885426	9_99212378_C_T_b37	2.4806e-06			HABP4	Brain Substantia nigra
rs901787	2	233088747	A549|TCF12|EtOH_0.02pct	A549	TCF12	EtOH_0.02pct	0.000482695	intronic	DIS3L2		cg21370924	ENSG00000177311	3.15e-07	9.14e-05			ZBTB38	BIOS_eQTM_CpG		rs882536	cg27289463	8.22228015196364e-163			Kora_meQTL		rs246859	ILMN_1716869	0.0271275550569527	0.964289	rs246874	Kora_eQTL		rs246859	5_156566806_C_T_b37	2.33376e-05	0.964289	rs246877	HAVCR1	Whole Blood
rs901787	2	233088747	AG04449|DNase|None	AG04449	DNase	None	0.000482695	intronic	DIS3L2		cg21311023	ENSG00000263753	2.91e-06	0.000926			LINC00667	BIOS_eQTM_CpG		rs34630941	cg07474670	3.89217923056079e-16			Kora_meQTL		rs62574404	ILMN_1783707	0.00424956151457978	0.938241	rs62576130	Kora_eQTL		rs2871960	3_141121814_A_C_b37	4.35283e-09			ZBTB38	Whole Blood
rs901787	2	233088747	MCF10A-Er-Src|STAT3|EtOH_0.01pct_4hr	MCF10A-Er-Src	STAT3	EtOH_0.01pct_4hr	0.000482695	intronic	DIS3L2		cg26408600	ENSG00000157326	9.28e-06	0.002651232			DHRS4	BIOS_eQTM_CpG		rs34630941	cg09944659	1.84108988626183e-15			Kora_meQTL		rs10121095	ILMN_1783707	0.00424956151457978	0.938241	rs62576130	Kora_eQTL		rs2871960	3_141121814_A_C_b37	2.91134e-06			ZBTB38	Muscle Skeletal
rs901787	2	233088747	HepG2|JunD|None	HepG2	JunD	None	0.000482695	intronic	DIS3L2		cg18628371	ENSG00000100918	1.34e-05	0.003723022			REC8	BIOS_eQTM_CpG		rs34630941	cg19235645	1.28226120578907e-18			Kora_meQTL		rs1885426	ILMN_2107991	0.035421112060405	0.641114	rs7035310	Kora_eQTL		rs31467	5_131359678_C_T_b37	7.9371e-05	0.52548	rs3846727	CDC42SE2	Whole Blood
rs901787	2	233088747	MCF-7|GATA3|None	MCF-7	GATA3	None	0.000482695	intronic	DIS3L2		cg08360599	ENSG00000177311	1.5e-05	0.004063835			ZBTB38	BIOS_eQTM_CpG		rs17804744	cg20100768	8.11024184307127e-16			Kora_meQTL									rs31467	5_131369241_A_G_b37	6.33263e-05	0.52548	rs3916441	ACSL6	Brain Cerebellum
rs901787	2	233088747	Monocytes-CD14+RO01746¬†|H4K20me1|None	Monocytes-CD14+RO01746¬†	H4K20me1	None	0.000482695	intronic	DIS3L2		cg26408600	ENSG00000187630	1.66e-05	0.004360329			DHRS4L2	BIOS_eQTM_CpG		rs7146599	cg03523676	1.28911750092241e-19			Kora_meQTL									rs31467	5_131364333_T_A_b37	4.81202e-05	0.516926	rs3763114	AC034220.3	Muscle Skeletal
rs901787	2	233088747	HepG2|RFX5|None	HepG2	RFX5	None	0.000482695	intronic	DIS3L2		cg20959189	ENSG00000177311	2.77e-05	0.006743129			ZBTB38	BIOS_eQTM_CpG		rs7146599	cg04120487	8.19122546372608e-24			Kora_meQTL									rs3833507	14_94582130_T_TGGCCATGGC_b37	1.24987e-05			IFI27L2	Brain Cerebellar Hemisphere
rs901787	2	233088747	HFF|DNase|None	HFF	DNase	None	0.000482695	intronic	DIS3L2		cg15175377	ENSG00000162341	6.14e-05	0.013341734			TPCN2	BIOS_eQTM_CpG		rs7146599	cg26408600	4.32087060625673e-42			Kora_meQTL									rs3833507	14_94582130_T_TGGCCATGGC_b37	2.35461e-10			IFI27L1	Muscle Skeletal
rs901787	2	233088747	K562|STAT1|IFNg30	K562	STAT1	IFNg30	0.000482695	intronic	DIS3L2		cg25675772	ENSG00000177311	7.49e-05	0.015907086			ZBTB38	BIOS_eQTM_CpG		rs3833507	cg24087071	1.1486071232294e-21			Kora_meQTL									rs4143832	5_131862977_T_G_b37	1.76452e-06			SLC22A5	Muscle Skeletal
rs901787	2	233088747	NH-A|H3K79me2|None	NH-A	H3K79me2	None	0.000482695	intronic	DIS3L2		cg06351481	ENSG00000100897	0.0002294	0.039588974			DCAF11	BIOS_eQTM_CpG		rs713467	cg01503516	1.31249268510015e-23			Kora_meQTL									rs6456880	6_28963248_T_G_b37	2.37711e-21			TRIM27	Whole Blood
rs901787	2	233088747	K562|JunD|None	K562	JunD	None	0.000482695	intronic	DIS3L2		rs932019	cg09877947	3.27000000000002e-310	0				BIOS_meQTL		rs713467	cg03959625	9.49915204779001e-19			Kora_meQTL									rs6456880	6_28963248_T_G_b37	3.99641e-05			ZSCAN23	Brain Caudate basal ganglia
rs901787	2	233088747	GM12878|YY1|None	GM12878	YY1	None	0.000482695	intronic	DIS3L2		rs7146599	cg26408600	1.28e-203	0				BIOS_meQTL		rs713467	cg12863693	2.73234870789347e-30			Kora_meQTL									rs6456880	6_28963248_T_G_b37	0.000158075			ZNF165	Muscle Skeletal
rs901787	2	233088747	NHLF|H3K79me2|None	NHLF	H3K79me2	None	0.000482695	intronic	DIS3L2		rs31467	cg08324925	1.03e-160	0				BIOS_meQTL		rs713467	cg14598478	3.29904996080789e-32			Kora_meQTL									rs6514067	20_35909294_G_A_b37	5.68325e-07	1	rs6073964	MANBAL	Brain Cerebellum
rs901787	2	233088747	K562|H3K36me3|None	K562	H3K36me3	None	0.000482695	intronic	DIS3L2		rs932019	cg22638593	1.82e-115	0				BIOS_meQTL		rs713467	cg17173187	2.49620497590079e-27			Kora_meQTL									rs6514067	20_35909294_G_A_b37	1.35674e-13	1	rs6073964	MANBAL	Muscle Skeletal
rs901787	2	233088747	K562|STAT1|IFNg6h	K562	STAT1	IFNg6h	0.000482695	intronic	DIS3L2		rs7146599	cg04120487	7.38e-74	0				BIOS_meQTL		rs713467	cg18582073	2.16087615792139e-22			Kora_meQTL									rs67611724	20_32300671_G_A_b37	9.82607e-06	1	rs34587839	E2F1	Brain Putamen basal ganglia
rs901787	2	233088747	K562|TFIIIC-110|None	K562	TFIIIC-110	None	0.000482695	intronic	DIS3L2		rs7146599	cg03523676	5.9e-73	0				BIOS_meQTL		rs713467	cg24253500	5.62827583368034e-27			Kora_meQTL									rs67611724	20_32305781_A_T_b37	2.90574e-05	0.683322	rs17404047	CBFA2T2	Muscle Skeletal
rs901787	2	233088747	H1-hESC|CHD1|None	H1-hESC	CHD1	None	0.000482695	intronic	DIS3L2		rs7146599	cg22974151	9.57e-65	0				BIOS_meQTL		rs1124855	cg01262667	1.11922797709954e-17			Kora_meQTL									rs713467	15_84646473_G_A_b37	1.09049e-05			AC103965.1	Brain Anterior cingulate cortex BA24
rs901787	2	233088747	H1-hESC|RBBP5|None	H1-hESC	RBBP5	None	0.000482695	intronic	DIS3L2		rs31467	cg13259290	3.73e-62	0				BIOS_meQTL		rs1124855	cg03709012	1.60485883333732e-16			Kora_meQTL									rs713467	15_84646473_G_A_b37	2.52218e-06			RP11-671M22.5	Muscle Skeletal
rs901787	2	233088747	GM12878|ZZZ3|None	GM12878	ZZZ3	None	0.000482695	intronic	DIS3L2		rs31467	cg16565692	1.41e-38	0				BIOS_meQTL		rs1124855	cg10781814	7.57374257621492e-17			Kora_meQTL									rs7146599	14_24525274_G_A_b37	1.7949e-05	0.907306	rs8017358	PCK2	Whole Blood
rs901787	2	233088747	WI-38|DNase|4OHTAM_20nM_72hr	WI-38	DNase	4OHTAM_20nM_72hr	0.000482695	intronic	DIS3L2		rs35506085	cg08162473	1.68e-37	0				BIOS_meQTL		rs1124855	cg26152485	5.97513602896448e-16			Kora_meQTL									rs7146599	14_24527672_G_A_b37	9.00475e-07			DHRS4	Brain Cerebellar Hemisphere
rs901787	2	233088747	SK-N-SH_RA|CTCF|None	SK-N-SH_RA	CTCF	None	0.000482695	intronic	DIS3L2		rs31467	cg02546376	9.9e-37	0				BIOS_meQTL		rs1124855	cg26732615	2.1562115108964e-16			Kora_meQTL									rs7146599	14_24527672_G_A_b37	5.0256e-07			DHRS4	Muscle Skeletal
rs901787	2	233088747	H1-hESC|SUZ12|None	H1-hESC	SUZ12	None	0.000482695	intronic	DIS3L2		rs1201525	cg21311023	3.52e-22	0				BIOS_meQTL		rs1124855	cg27384695	1.36955629633413e-20			Kora_meQTL									rs720769	9_134620255_G_A_b37	1.74419e-09			RAPGEF1	Whole Blood
rs901787	2	233088747	HEEpiC|DNase|None	HEEpiC	DNase	None	0.000482695	intronic	DIS3L2		rs7146599	cg07606234	5.56e-21	0				BIOS_meQTL		rs11249093	cg09473613	1.29183256356562e-16			Kora_meQTL									rs720769	9_134620255_G_A_b37	3.9203e-11			RAPGEF1	Muscle Skeletal
rs901787	2	233088747	NHDF-Ad|H3K79me2|None	NHDF-Ad	H3K79me2	None	0.000482695	intronic	DIS3L2		rs31467	cg22485921	1.35e-20	0				BIOS_meQTL		rs11249093	cg18888403	3.32328241141843e-21			Kora_meQTL									rs7508494	19_21840765_G_C_b37	1.81379e-05	0.721695	rs8105649	ZNF100	Whole Blood
rs901787	2	233088747	HUVEC|CTCF|None	HUVEC	CTCF	None	0.000482695	intronic	DIS3L2		rs35506085	cg05859777	2.53e-18	0				BIOS_meQTL		rs11249093	cg24699146	9.89600475884773e-29			Kora_meQTL									rs7508494	19_21839252_T_C_b37	1.41208e-05	1	rs2139526	RP11-420K14.3	Brain Hypothalamus
rs901787	2	233088747	NHEK|H3K9ac|None	NHEK	H3K9ac	None	0.000482695	intronic	DIS3L2		rs932019	cg02033258	8.31e-16	0				BIOS_meQTL		rs67611724	cg12710480	4.67761336848664e-16			Kora_meQTL									rs7508494	19_21840994_T_C_b37	3.06787e-05	1	rs8106619	ZNF100	Muscle Skeletal
rs901787	2	233088747	PANC-1|NRSF|None	PANC-1	NRSF	None	0.000482695	intronic	DIS3L2		rs31467	cg09163745	1.83e-12	0				BIOS_meQTL		rs6514067	cg11210813	9.00786127598822e-123			Kora_meQTL									rs932019	5_131599370_T_C_b37	6.20354e-05			SLC22A5	Whole Blood
rs901787	2	233088747	HepG2|Pol2|None	HepG2	Pol2	None	0.000482695	intronic	DIS3L2		rs1885426	cg24537038	3.42e-12	0				BIOS_meQTL		rs6514067	cg24384816	2.26548953593529e-105			Kora_meQTL									rs932019	5_131597392_A_G_b37	5.06789e-07	1	rs10463891	PDLIM4	Brain Anterior cingulate cortex BA24
rs901787	2	233088747	U2OS|KAP1|None	U2OS	KAP1	None	0.000482695	intronic	DIS3L2		rs35506085	cg02749887	4.7e-09	3.85e-06				BIOS_meQTL		rs2871960	cg02936049	2.34116600601766e-15			Kora_meQTL									rs932019	5_131597392_A_G_b37	1.57906e-06	1	rs10463891	PDLIM4	Muscle Skeletal
rs180999	3	60545661	K562|SIRT6|None	K562	SIRT6	None	0.000592674	intronic	FHIT		rs7146599	cg04774505	8.83e-07	0.000709				BIOS_meQTL		rs2871960	cg09025210	9.95168976995089e-20			Kora_meQTL									rs9320211	6_107707425_C_G_b37	4.93202e-05	0.901297	rs9386637	QRSL1	Muscle Skeletal
rs2871960	3	141121814	H1-hESC|H3K23me2|None	H1-hESC	H3K23me2	None	1.19893e-06	intronic	ZBTB38		rs304591	cg12230289	3.97e-06	0.003170821				BIOS_meQTL		rs2871960	cg13411656	4.61658943856122e-15			Kora_meQTL
rs2871960	3	141121814	AoAF|CTCF|None	AoAF	CTCF	None	1.19893e-06	intronic	ZBTB38		rs35506085	cg09694722	5.74e-06	0.003063512				BIOS_meQTL		rs2871960	cg14500070	2.44578649816536e-21			Kora_meQTL
rs62295766	3	191825898	K562|H3K27ac|None	K562	H3K27ac	None	0.000725493	intergenic	LINCR-0002;FGF12		rs7146599	cg07516252	6.76e-06	0.004968388				BIOS_meQTL		rs2871960	cg27084654	1.27356768946914e-28			Kora_meQTL
rs16896245	4	18005608	HepG2|FOXA1|None	HepG2	FOXA1	None	0.000223564	intronic	LCORL		rs35506085	cg19125767	7.21e-06	0.005812766				BIOS_meQTL		rs932019	cg00255919	1.83966801981427e-16			Kora_meQTL
rs10689929	4	18017800	AG04449|DNase|None	AG04449	DNase	None	0.00022794	intronic	LCORL		rs31467	cg11359771	8.32e-05	0.039266106				BIOS_meQTL		rs4143832	cg00255919	2.55917289493932e-30			Kora_meQTL
rs10689929	4	18017800	GM12878|NF-E2|None	GM12878	NF-E2	None	0.00022794	intronic	LCORL		rs71603398	cg22315542	3.46e-07	0.000234	1	rs71603395		BIOS_meQTL		rs932019	cg01305625	9.20957190115275e-22			Kora_meQTL
rs71603398	4	18023845	GM18526|Pol2|None	GM18526	Pol2	None	0.000476568	upstream	LCORL		rs16896245	cg01089331	5.56e-37	0	1	rs6842114		BIOS_meQTL		rs31467	cg04518342	2.84219542552071e-34			Kora_meQTL
rs71603398	4	18023845	NB4|Max|None	NB4	Max	None	0.000476568	upstream	LCORL		rs1124855	cg00526455	5.15e-12	0	0.925443	rs11671619		BIOS_meQTL		rs932019	cg04518342	5.75639778523364e-126			Kora_meQTL
rs71603398	4	18023845	PBDEFetal|GATA-1|None	PBDEFetal	GATA-1	None	0.000476568	upstream	LCORL		rs7508494	cg21994712	1.5e-57	0	0.934471	rs57908208		BIOS_meQTL		rs4143832	cg04518342	2.070162172773e-17			Kora_meQTL
rs71603398	4	18023845	A549|Pol2|None	A549	Pol2	None	0.000476568	upstream	LCORL		rs11249093	cg19276111	9.4e-06	0.007490008	0.995952	rs7555384		BIOS_meQTL		rs31467	cg07262247	1.21253884678762e-15			Kora_meQTL
rs71603398	4	18023845	H1-hESC|JARID1A|None	H1-hESC	JARID1A	None	0.000476568	upstream	LCORL		rs6456880	cg27045756	3.27000000000002e-310	0	0.991949	rs4713192		BIOS_meQTL		rs932019	cg07262247	1.14537309687845e-40			Kora_meQTL
rs71603398	4	18023845	GM12878|ETS1|None	GM12878	ETS1	None	0.000476568	upstream	LCORL		rs11826681	cg15159060	1.1e-06	0.000888	0.990212	rs1879671		BIOS_meQTL		rs31467	cg08324925	2.38347449614562e-39			Kora_meQTL
rs71603398	4	18023845	H1-hESC|H3K79me1|None	H1-hESC	H3K79me1	None	0.000476568	upstream	LCORL		rs67611724	cg04988273	1.71e-11	0	0.966627	rs149142833		BIOS_meQTL		rs31467	cg09877947	1.79522311261174e-27			Kora_meQTL
rs71603398	4	18023845	H1-hESC|H3K4me3|None	H1-hESC	H3K4me3	None	0.000476568	upstream	LCORL		rs6514067	cg02298220	7.66e-31	0	0.911678	rs6094233		BIOS_meQTL		rs932019	cg09877947	5.08014673911139e-112			Kora_meQTL
rs71651875	4	18023886	MCF10A-Er-Src|STAT3|4OHTAM_1uM_36hr	MCF10A-Er-Src	STAT3	4OHTAM_1uM_36hr	0.000478737	upstream	LCORL		rs3118379	cg15175377	3.27000000000002e-310	0	0.678036	rs181074767		BIOS_meQTL		rs4143832	cg11797159	3.53528023653945e-37			Kora_meQTL
rs111272307	4	145632198	PANC-1|NRSF|None	PANC-1	NRSF	None	1.48976e-05	intronic	HHIP		rs17804744	cg00812096	8.04e-05	0.032701367	0.809426	rs7321752		BIOS_meQTL		rs31467	cg11843238	9.12127611210756e-21			Kora_meQTL
rs31467	5	131436838	HepG2|HNF4G|None	HepG2	HNF4G	None	0.000744146	intergenic	CSF2;P4HA2-AS1		rs62574404	cg13853734	7.07e-15	0	1	rs4837615		BIOS_meQTL		rs932019	cg11843238	1.44145189304045e-71			Kora_meQTL
rs932019	5	131599370	H1-hESC|H3K56ac|None	H1-hESC	H3K56ac	None	0.000594998	intronic	PDLIM4		rs10121095	cg13853734	7.07e-15	0	1	rs4837615		BIOS_meQTL		rs31467	cg12564285	1.01609037336865e-45			Kora_meQTL
rs4143832	5	131862977	ECC-1|ERalpha|Estradiol_10nM	ECC-1	ERalpha	Estradiol_10nM	0.00114933	intergenic	IRF1;IL5		rs4143832	cg01888767	0.0001196	0.045928182	0.842875	rs2549008		BIOS_meQTL		rs932019	cg12564285	5.85749390227417e-164			Kora_meQTL
rs246859	5	156567838	K562|USF-1|None	K562	USF-1	None	0.000148829	intronic	MED7		rs2871960	cg08360599	1.05e-42	0	0.916534	rs7624084		BIOS_meQTL		rs4143832	cg12564285	2.99961873699371e-18			Kora_meQTL
rs246859	5	156567838	GM12878|ZZZ3|None	GM12878	ZZZ3	None	0.000148829	intronic	MED7		rs2871960	cg06137072	2.57e-29	0	0.916534	rs7624084		BIOS_meQTL		rs31467	cg13259290	2.22160516450198e-20			Kora_meQTL
rs246859	5	156567838	HepG2|USF2|None	HepG2	USF2	None	0.000148829	intronic	MED7		rs2871960	cg21474062	4.45e-35	0	0.916534	rs7624084		BIOS_meQTL		rs932019	cg14196790	2.97781556527366e-30			Kora_meQTL
rs246859	5	156567838	RPTEC|DNase|None	RPTEC	DNase	None	0.000148829	intronic	MED7		rs2871960	cg21370924	1.39e-41	0	0.916534	rs7624084		BIOS_meQTL		rs4143832	cg16097655	2.6667330623486e-35			Kora_meQTL
rs6456880	6	28963248	HUVEC|Pol2|None	HUVEC	Pol2	None	0.00766257	exonic	ZNF311		rs2871960	cg25675772	4.92e-11	0	0.991883	rs6763931		BIOS_meQTL		rs932019	cg16205897	4.53518879045891e-45			Kora_meQTL
rs9320211	6	107684936	Monocytes-CD14+RO01746¬†|H3K9me3|None	Monocytes-CD14+RO01746¬†	H3K9me3	None	8.2279e-05	intronic	PDSS2		rs2871960	cg09025210	1.32e-126	0	0.991905	rs1344672		BIOS_meQTL		rs932019	cg16647868	1.38603805109982e-41			Kora_meQTL
rs112780224	7	63477167	HeLa-S3|RPC155|None	HeLa-S3	RPC155	None	0.000147509	ncRNA_intronic	ZNF722P		rs2871960	cg13411656	1.75e-118	0	0.991905	rs1344672		BIOS_meQTL		rs31467	cg18301423	2.20291289642624e-15			Kora_meQTL
rs304591	8	70946548	K562|TBLR1|None	K562	TBLR1	None	8.08287e-06	intergenic	SLCO5A1;PRDM14		rs2871960	cg20395773	7.65e-129	0	0.991905	rs1344672		BIOS_meQTL		rs932019	cg18301423	9.88027031541427e-44			Kora_meQTL
rs1885426	9	99212378	HepG2|FOXA2|None	HepG2	FOXA2	None	0.000115207	upstream	HABP4		rs2871960	cg01879723	1.03e-55	0	0.60601	rs13091182		BIOS_meQTL		rs932019	cg18318560	7.33124226332405e-18			Kora_meQTL
rs1885426	9	99212378	H1-hESC|TEAD4|None	H1-hESC	TEAD4	None	0.000115207	upstream	HABP4		rs2871960	cg14500070	9.43e-115	0	0.59646	rs6785073		BIOS_meQTL		rs31467	cg18758796	1.11938012570414e-32			Kora_meQTL
rs141760764	9	99259568	HeLa-S3|BRF2|None	HeLa-S3	BRF2	None	6.73554e-05	NA	NA		rs2871960	cg20959189	1.54e-40	0	0.920478	rs6440006		BIOS_meQTL		rs932019	cg18758796	5.14984764837762e-117			Kora_meQTL
rs141760764	9	99259568	IMR90|CTCF|None	IMR90	CTCF	None	6.73554e-05	NA	NA		rs901787	cg26133217	2.51e-06	0.001407089	0.604849	rs3116212		BIOS_meQTL		rs4143832	cg18758796	5.04690864827094e-15			Kora_meQTL
rs141760764	9	99259568	HepG2|EZH2|None	HepG2	EZH2	None	6.73554e-05	NA	NA		cg09025210	ENSG00000177311	1.28e-25	0			ZBTB38	BIOS_eQTM_Probe		rs932019	cg19040266	3.31342306382388e-23			Kora_meQTL
rs141760764	9	99259568	GM12878|CTCF|None	GM12878	CTCF	None	6.73554e-05	NA	NA		cg14500070	ENSG00000177311	2.31e-18	0			ZBTB38	BIOS_eQTM_Probe		rs4143832	cg19734164	1.61305899439383e-29			Kora_meQTL
rs141760764	9	99259568	HSMMtube|CTCF|None	HSMMtube	CTCF	None	6.73554e-05	NA	NA		cg01746514	ENSG00000186648	4.74e-15	0			LRRC16B	BIOS_eQTM_Probe		rs31467	cg20512303	3.5546066455849e-19			Kora_meQTL
rs141760764	9	99259568	GM12878|EZH2|None	GM12878	EZH2	None	6.73554e-05	NA	NA		cg13411656	ENSG00000177311	1.34e-13	0			ZBTB38	BIOS_eQTM_Probe		rs932019	cg20512303	1.6679162593164e-51			Kora_meQTL
rs62574404	9	119311443	NHLF|H3K36me3|None	NHLF	H3K36me3	None	6.70423e-05	ncRNA_intronic	ASTN2-AS1		cg20395773	ENSG00000177311	4.06e-12	0			ZBTB38	BIOS_eQTM_Probe		rs932019	cg21138405	1.34543928972859e-15			Kora_meQTL
rs62574404	9	119311443	NHEK|EZH2|None	NHEK	EZH2	None	6.70423e-05	ncRNA_intronic	ASTN2-AS1		cg10885961	ENSG00000263753	2.56e-10	0			LINC00667	BIOS_eQTM_Probe		rs4143832	cg21138405	7.05054132317807e-30			Kora_meQTL
rs10121095	9	119329446	GM12878|JunD|None	GM12878	JunD	None	8.62288e-05	intronic	ASTN2		cg15374435	ENSG00000136158	5.97e-08	9.4e-06			SPRY2	BIOS_eQTM_Probe		rs932019	cg21911579	8.12850619569819e-26			Kora_meQTL
rs10121095	9	119329446	HRCEpiC|DNase|None	HRCEpiC	DNase	None	8.62288e-05	intronic	ASTN2		cg21474062	ENSG00000177311	1.13e-07	3.59e-05			ZBTB38	BIOS_eQTM_Probe		rs932019	cg22598563	1.25719613447706e-27			Kora_meQTL
rs10121095	9	119329446	IMR90|MafK|None	IMR90	MafK	None	8.62288e-05	intronic	ASTN2		cg06137072	ENSG00000177311	1.23e-07	4.46e-05			ZBTB38	BIOS_eQTM_Probe		rs932019	cg22638593	2.14082901067557e-19			Kora_meQTL
rs10121095	9	119329446	GM12878|NFIC|None	GM12878	NFIC	None	8.62288e-05	intronic	ASTN2		cg01879723	ENSG00000177311	1.24e-07	4.46e-05			ZBTB38	BIOS_eQTM_Probe		rs6456880	cg00219626	2.76844715956695e-25			Kora_meQTL
rs720769	9	134620255	H1-hESC|H3K36me3|None	H1-hESC	H3K36me3	None	0.000559388	intergenic	RAPGEF1;MED27		cg21370924	ENSG00000177311	3.15e-07	9.14e-05			ZBTB38	BIOS_eQTM_Probe		rs6456880	cg00337181	2.86664366567204e-17			Kora_meQTL
rs720769	9	134620255	Monocytes-CD14+RO01746¬†|H3K9me3|None	Monocytes-CD14+RO01746¬†	H3K9me3	None	0.000559388	intergenic	RAPGEF1;MED27		cg26338427	ENSG00000157326	8.84e-07	0.000275			DHRS4	BIOS_eQTM_Probe		rs6456880	cg00609291	1.53170929892986e-39			Kora_meQTL
rs140122570	10	16393582	PANC-1|NRSF|None	PANC-1	NRSF	None	8.82829e-05	NA	NA		cg02639080	ENSG00000204713	2.76e-06	0.000902			TRIM27	BIOS_eQTM_Probe		rs6456880	cg00609961	3.12449857724547e-26			Kora_meQTL
rs78434450	10	96943523	HepG2|Pol2(phosphoS2)|None	HepG2	Pol2(phosphoS2)	None	0.000204191	intergenic	CYP2C8;ACSM6		cg21311023	ENSG00000263753	2.91e-06	0.000926			LINC00667	BIOS_eQTM_Probe		rs6456880	cg00903577	1.85825987478233e-25			Kora_meQTL
rs78434450	10	96943523	K562|IRF1|IFNg30	K562	IRF1	IFNg30	0.000204191	intergenic	CYP2C8;ACSM6		cg26338427	ENSG00000187630	3.68e-06	0.001130328			DHRS4L2	BIOS_eQTM_Probe		rs6456880	cg01516851	6.44330751599827e-17			Kora_meQTL
rs78434450	10	96943523	GM12878|NFKB|TNFa	GM12878	NFKB	TNFa	0.000204191	intergenic	CYP2C8;ACSM6		cg26408600	ENSG00000157326	9.28e-06	0.002651232			DHRS4	BIOS_eQTM_Probe		rs6456880	cg02639080	1.49352560952046e-32			Kora_meQTL
rs78434450	10	96943523	NHDF-Ad|H2AZ|None	NHDF-Ad	H2AZ	None	0.000204191	intergenic	CYP2C8;ACSM6		cg24555600	ENSG00000157326	1.2e-05	0.003263375			DHRS4	BIOS_eQTM_Probe		rs6456880	cg02846841	5.68146940289385e-17			Kora_meQTL
rs78434450	10	96943523	H1-hESC|TBP|None	H1-hESC	TBP	None	0.000204191	intergenic	CYP2C8;ACSM6		cg18607411	ENSG00000136158	1.3e-05	0.003586472			SPRY2	BIOS_eQTM_Probe		rs6456880	cg03181478	2.87275228033709e-21			Kora_meQTL
rs78434450	10	96943523	HepG2|TR4|None	HepG2	TR4	None	0.000204191	intergenic	CYP2C8;ACSM6		cg16360247	ENSG00000157326	1.43e-05	0.003862201			DHRS4	BIOS_eQTM_Probe		rs6456880	cg04271792	3.31511674554684e-22			Kora_meQTL
rs78434450	10	96943523	GM19099|Pol2|None	GM19099	Pol2	None	0.000204191	intergenic	CYP2C8;ACSM6		cg08360599	ENSG00000177311	1.5e-05	0.004063835			ZBTB38	BIOS_eQTM_Probe		rs6456880	cg04742282	9.03809923582314e-52			Kora_meQTL
rs78434450	10	96943523	NT2-D1|YY1|None	NT2-D1	YY1	None	0.000204191	intergenic	CYP2C8;ACSM6		cg26408600	ENSG00000187630	1.66e-05	0.004360329			DHRS4L2	BIOS_eQTM_Probe		rs6456880	cg05216056	7.04400620714114e-53			Kora_meQTL
rs78434450	10	96943523	HUVEC|EZH2|None	HUVEC	EZH2	None	0.000204191	intergenic	CYP2C8;ACSM6		cg27084654	ENSG00000177311	1.77e-05	0.0045677			ZBTB38	BIOS_eQTM_Probe		rs6456880	cg05457768	3.10330709190583e-20			Kora_meQTL
rs78434450	10	96943523	H1-hESC|Sin3Ak-20|None	H1-hESC	Sin3Ak-20	None	0.000204191	intergenic	CYP2C8;ACSM6		cg22369786	ENSG00000136158	2.67e-05	0.006537948			SPRY2	BIOS_eQTM_Probe		rs6456880	cg06343355	2.12530425651708e-18			Kora_meQTL
rs78434450	10	96943523	HCPEpiC|DNase|None	HCPEpiC	DNase	None	0.000204191	intergenic	CYP2C8;ACSM6		cg20959189	ENSG00000177311	2.77e-05	0.006743129			ZBTB38	BIOS_eQTM_Probe		rs6456880	cg07162905	4.7848152653765e-25			Kora_meQTL
rs78434450	10	96943523	GM12878|Pol2(phosphoS2)|None	GM12878	Pol2(phosphoS2)	None	0.000204191	intergenic	CYP2C8;ACSM6		cg05054115	ENSG00000157326	2.93e-05	0.006993622			DHRS4	BIOS_eQTM_Probe		rs6456880	cg07661389	4.12774457818806e-18			Kora_meQTL
rs78434450	10	96943523	NH-A|DNase|None	NH-A	DNase	None	0.000204191	intergenic	CYP2C8;ACSM6		cg03558326	ENSG00000157326	3.83e-05	0.008914109			DHRS4	BIOS_eQTM_Probe		rs6456880	cg08065408	7.96686169924631e-29			Kora_meQTL
rs78434450	10	96943523	K562|CHD1|None	K562	CHD1	None	0.000204191	intergenic	CYP2C8;ACSM6		cg18168663	ENSG00000186648	5.63e-05	0.012363618			LRRC16B	BIOS_eQTM_Probe		rs6456880	cg08873424	6.03694714071167e-21			Kora_meQTL
rs78434450	10	96943523	SK-N-MC|Pol2-4H8|None	SK-N-MC	Pol2-4H8	None	0.000204191	intergenic	CYP2C8;ACSM6		cg25675772	ENSG00000177311	7.49e-05	0.015907086			ZBTB38	BIOS_eQTM_Probe		rs6456880	cg09409585	3.49127603785293e-29			Kora_meQTL
rs78434450	10	96943523	GM12891|Pol2|None	GM12891	Pol2	None	0.000204191	intergenic	CYP2C8;ACSM6		cg05171021	ENSG00000157326	7.53e-05	0.015995887			DHRS4	BIOS_eQTM_Probe		rs6456880	cg09641376	5.44109164659478e-19			Kora_meQTL
rs78434450	10	96943523	K562|GTF2F1|None	K562	GTF2F1	None	0.000204191	intergenic	CYP2C8;ACSM6		cg08421519	ENSG00000136158	9.37e-05	0.019155505			SPRY2	BIOS_eQTM_Probe		rs6456880	cg09723088	2.39734053867505e-16			Kora_meQTL
rs78434450	10	96943523	SAEC|DNase|None	SAEC	DNase	None	0.000204191	intergenic	CYP2C8;ACSM6		cg01597387	ENSG00000187630	0.0001293	0.024880101			DHRS4L2	BIOS_eQTM_Probe		rs6456880	cg10401017	1.37871818296983e-98			Kora_meQTL
rs78434450	10	96943523	K562|GABP|None	K562	GABP	None	0.000204191	intergenic	CYP2C8;ACSM6		cg27605858	ENSG00000101400	0.0001298	0.024950262			SNTA1	BIOS_eQTM_Probe		rs6456880	cg10420223	1.10837277345849e-18			Kora_meQTL
rs78434450	10	96943523	K562|PHF8|None	K562	PHF8	None	0.000204191	intergenic	CYP2C8;ACSM6		cg18844029	ENSG00000204713	0.0001342	0.025674339			TRIM27	BIOS_eQTM_Probe		rs6456880	cg10919664	8.14642769734088e-17			Kora_meQTL
rs78434450	10	96943523	NHEK|H3K79me2|None	NHEK	H3K79me2	None	0.000204191	intergenic	CYP2C8;ACSM6		cg24555600	ENSG00000187630	0.0001552	0.029108476			DHRS4L2	BIOS_eQTM_Probe		rs6456880	cg11886965	1.07165738885922e-31			Kora_meQTL
rs78434450	10	96943523	GM12891|Pol2|None	GM12891	Pol2	None	0.000204191	intergenic	CYP2C8;ACSM6		cg16360247	ENSG00000187630	0.0002094	0.036788991			DHRS4L2	BIOS_eQTM_Probe		rs6456880	cg11935738	5.9420205056498e-25			Kora_meQTL
rs78434450	10	96943523	Urothelia|DNase|None	Urothelia	DNase	None	0.000204191	intergenic	CYP2C8;ACSM6		cg05054115	ENSG00000187630	0.0002246	0.038950231			DHRS4L2	BIOS_eQTM_Probe		rs6456880	cg12749246	3.32808413790915e-17			Kora_meQTL
rs78434450	10	96943523	H1-hESC|CHD1|None	H1-hESC	CHD1	None	0.000204191	intergenic	CYP2C8;ACSM6		cg20134241	ENSG00000263753	0.0002397	0.041127587			LINC00667	BIOS_eQTM_Probe		rs6456880	cg12896170	1.56805250246359e-56			Kora_meQTL
rs78434450	10	96943523	H1-hESC|GABP|None	H1-hESC	GABP	None	0.000204191	intergenic	CYP2C8;ACSM6		rs7146599	ENSG00000100889	3.57e-93	0			PCK2	BIOS_eQTL		rs6456880	cg13293729	1.44841027750101e-39			Kora_meQTL
rs78434450	10	96943523	K562|Pol2(b)|None	K562	Pol2(b)	None	0.000204191	intergenic	CYP2C8;ACSM6		rs1885426	ENSG00000130956	1.89e-50	0			HABP4	BIOS_eQTL		rs6456880	cg16035267	4.03201988483662e-33			Kora_meQTL
rs78434450	10	96943523	HepG2|Pol2|None	HepG2	Pol2	None	0.000204191	intergenic	CYP2C8;ACSM6		rs1201525	ENSG00000263753,ENSG00000264575,ENSG00000265091	1.35e-62	0			LINC00667,LINC00526,RP11-835E18.5	BIOS_eQTL		rs6456880	cg16061301	5.91535666813018e-52			Kora_meQTL
rs78434450	10	96943523	SH-SY5Y|GATA3|None	SH-SY5Y	GATA3	None	0.000204191	intergenic	CYP2C8;ACSM6		rs1201525	ENSG00000263753,ENSG00000265188	1.03e-27	0			LINC00667,RP11-835E18.4	BIOS_eQTL		rs6456880	cg16677399	1.79849078843912e-26			Kora_meQTL
rs78434450	10	96943523	K562|MAZ|None	K562	MAZ	None	0.000204191	intergenic	CYP2C8;ACSM6		rs1201525	ENSG00000263753	1.07e-32	0			LINC00667	BIOS_eQTL		rs6456880	cg16690356	2.35843106336919e-15			Kora_meQTL
rs78434450	10	96943523	Osteoblasts|H3K36me3|None	Osteoblasts	H3K36me3	None	0.000204191	intergenic	CYP2C8;ACSM6		rs1124855	ENSG00000064489	2.06e-51	0	1	rs67868334	MEF2BNB-MEF2B	BIOS_eQTL		rs6456880	cg16754082	2.60179414010706e-19			Kora_meQTL
rs78434450	10	96943523	K562|Nrf1|None	K562	Nrf1	None	0.000204191	intergenic	CYP2C8;ACSM6		rs7508494	ENSG00000268433	1.74e-14	0	0.934471	rs57908208	RP11-420K14.2	BIOS_eQTL		rs6456880	cg17514431	2.68986859432748e-18			Kora_meQTL
rs78434450	10	96943523	H1-hESC|Nrf1|None	H1-hESC	Nrf1	None	0.000204191	intergenic	CYP2C8;ACSM6		rs6456880	ENSG00000204713	1.67e-195	0	0.648283	rs552597268	TRIM27	BIOS_eQTL		rs6456880	cg18307968	3.3359817271031e-183			Kora_meQTL
rs78434450	10	96943523	K562|TAF1|None	K562	TAF1	None	0.000204191	intergenic	CYP2C8;ACSM6		rs11826681	ENSG00000152219	2.18e-246	0	0.995111	rs56340204	ARL14EP	BIOS_eQTL		rs6456880	cg18342026	9.44360941966268e-20			Kora_meQTL
rs78434450	10	96943523	HeLa-S3|ELK1|None	HeLa-S3	ELK1	None	0.000204191	intergenic	CYP2C8;ACSM6		rs67611724	ENSG00000101400	3.51e-09	0	0.966627	rs149142833	SNTA1	BIOS_eQTL		rs6456880	cg18844029	1.64827475626993e-184			Kora_meQTL
rs78434450	10	96943523	GM12878|E2F4|None	GM12878	E2F4	None	0.000204191	intergenic	CYP2C8;ACSM6		rs6514067	ENSG00000197122	3.89e-06	0.002263231	0.694437	rs6090529	SRC	BIOS_eQTL		rs6456880	cg19343530	3.55260414763267e-19			Kora_meQTL
rs78434450	10	96943523	K562|Pol2|IFNa30	K562	Pol2	IFNa30	0.000204191	intergenic	CYP2C8;ACSM6		rs3118379	ENSG00000259799	7.41e-54	0	0.678036	rs181074767	RP11-554A11.9	BIOS_eQTL		rs6456880	cg19400926	3.11491287126025e-40			Kora_meQTL
rs78434450	10	96943523	HepG2|Nrf1|None	HepG2	Nrf1	None	0.000204191	intergenic	CYP2C8;ACSM6		rs17804744	ENSG00000136158	1.22e-07	0.000112	0.730311	rs7320909	SPRY2	BIOS_eQTL		rs6456880	cg21116660	4.19511065060976e-44			Kora_meQTL
rs78434450	10	96943523	GM12878|Nrf1|None	GM12878	Nrf1	None	0.000204191	intergenic	CYP2C8;ACSM6		rs932019	ENSG00000072682	1.48e-08	3.23e-05	0.975406	rs3900945	P4HA2	BIOS_eQTL		rs6456880	cg21228792	4.37387043289477e-51			Kora_meQTL
rs78434450	10	96943523	HepG2|GRp20|forskolin	HepG2	GRp20	forskolin	0.000204191	intergenic	CYP2C8;ACSM6		rs2871960	ENSG00000177311	1.52e-89	0	0.987838	rs9853018	ZBTB38	BIOS_eQTL		rs6456880	cg21997109	9.93202984456176e-94			Kora_meQTL
rs78434450	10	96943523	MCF-7|Pol2|None	MCF-7	Pol2	None	0.000204191	intergenic	CYP2C8;ACSM6											rs6456880	cg22366279	5.06209746665487e-22			Kora_meQTL
rs78434450	10	96943523	HeLa-S3|Nrf1|None	HeLa-S3	Nrf1	None	0.000204191	intergenic	CYP2C8;ACSM6											rs6456880	cg22685807	3.85379956451141e-15			Kora_meQTL
rs78434450	10	96943523	GM12892|PAX5-C20|None	GM12892	PAX5-C20	None	0.000204191	intergenic	CYP2C8;ACSM6											rs6456880	cg22900372	1.70607368448075e-21			Kora_meQTL
rs78434450	10	96943523	K562|H3K9me3|None	K562	H3K9me3	None	0.000204191	intergenic	CYP2C8;ACSM6											rs6456880	cg23584176	8.47861459493185e-35			Kora_meQTL
rs78434450	10	96943523	Monocytes-CD14+RO01746¬†|H3K27me3|None	Monocytes-CD14+RO01746¬†	H3K27me3	None	0.000204191	intergenic	CYP2C8;ACSM6											rs6456880	cg24505778	1.02989306286607e-16			Kora_meQTL
rs78434450	10	96943523	GM12878|MEF2C|None	GM12878	MEF2C	None	0.000204191	intergenic	CYP2C8;ACSM6											rs6456880	cg24697433	6.82535812078621e-134			Kora_meQTL
rs78434450	10	96943523	GM12878|BCL11A|None	GM12878	BCL11A	None	0.000204191	intergenic	CYP2C8;ACSM6											rs6456880	cg24867279	1.476483834787e-19			Kora_meQTL
rs78434450	10	96943523	NHDF-Ad|H3K79me2|None	NHDF-Ad	H3K79me2	None	0.000204191	intergenic	CYP2C8;ACSM6											rs6456880	cg24876969	3.54932887277616e-32			Kora_meQTL
rs78434450	10	96943523	NHLF|CTCF|None	NHLF	CTCF	None	0.000204191	intergenic	CYP2C8;ACSM6											rs6456880	cg25005112	6.20169168656252e-24			Kora_meQTL
rs78434450	10	96943523	GM12878|p300|None	GM12878	p300	None	0.000204191	intergenic	CYP2C8;ACSM6											rs6456880	cg26655361	9.96281107118542e-17			Kora_meQTL
rs78434450	10	96943523	GM12878|TAF1|None	GM12878	TAF1	None	0.000204191	intergenic	CYP2C8;ACSM6											rs6456880	cg27045756	3.62814364355093e-54			Kora_meQTL
rs78434450	10	96943523	HSMM|EZH2|None	HSMM	EZH2	None	0.000204191	intergenic	CYP2C8;ACSM6											rs1885426	cg14511393	3.53720995071397e-34			Kora_meQTL
rs78434450	10	96943523	K562|CEBPB|None	K562	CEBPB	None	0.000204191	intergenic	CYP2C8;ACSM6											rs62574404	cg14350557	2.22089888203148e-75			Kora_meQTL
rs78434450	10	96943523	HepG2|p300|None	HepG2	p300	None	0.000204191	intergenic	CYP2C8;ACSM6											rs10121095	cg14350557	1.70305644283971e-75			Kora_meQTL
rs78434450	10	96943523	SK-N-SH_RA|CTCF|None	SK-N-SH_RA	CTCF	None	0.000204191	intergenic	CYP2C8;ACSM6											rs720769	cg07709065	4.29860580215029e-19			Kora_meQTL
rs78434450	10	96943523	HepG2|ARID3A|None	HepG2	ARID3A	None	0.000204191	intergenic	CYP2C8;ACSM6											rs7508494	cg00806126	9.62066869975862e-15	0.714172	rs10418334	Kora_meQTL
rs78434450	10	96943523	H1-hESC|c-Myc|None	H1-hESC	c-Myc	None	0.000204191	intergenic	CYP2C8;ACSM6											rs11826681	cg17320698	7.06015567072493e-15	0.899188	rs10835659	Kora_meQTL
rs78434450	10	96943523	A549|CTCF|DEX_100nM	A549	CTCF	DEX_100nM	0.000204191	intergenic	CYP2C8;ACSM6											rs112780224	cg00287096	3.64451292189129e-15	0.780469	rs112206836	Kora_meQTL
rs78434450	10	96943523	HepG2|YY1|None	HepG2	YY1	None	0.000204191	intergenic	CYP2C8;ACSM6											rs246859	cg01923482	9.01028898038787e-15	0.959947	rs420586	Kora_meQTL
rs78434450	10	96943523	NH-A|H3K4me2|None	NH-A	H3K4me2	None	0.000204191	intergenic	CYP2C8;ACSM6											rs901787	cg19961153	3.7046658043247e-15	0.556414	rs2580817	Kora_meQTL
rs78434450	10	96943523	H1-hESC|NRSF|None	H1-hESC	NRSF	None	0.000204191	intergenic	CYP2C8;ACSM6
rs78434450	10	96943523	PANC-1|Pol2-4H8|None	PANC-1	Pol2-4H8	None	0.000204191	intergenic	CYP2C8;ACSM6
rs78434450	10	96943523	GM12878|Pol2|None	GM12878	Pol2	None	0.000204191	intergenic	CYP2C8;ACSM6
rs78434450	10	96943523	HeLa-S3|Pol2|None	HeLa-S3	Pol2	None	0.000204191	intergenic	CYP2C8;ACSM6
rs78434450	10	96943523	HCT-116|ZBTB33|None	HCT-116	ZBTB33	None	0.000204191	intergenic	CYP2C8;ACSM6
rs78434450	10	96943523	K562|Pol2|IFNg30	K562	Pol2	IFNg30	0.000204191	intergenic	CYP2C8;ACSM6
rs78434450	10	96943523	HepG2|Pol2|None	HepG2	Pol2	None	0.000204191	intergenic	CYP2C8;ACSM6
rs78434450	10	96943523	HeLa-S3|TCF7L2|None	HeLa-S3	TCF7L2	None	0.000204191	intergenic	CYP2C8;ACSM6
rs78434450	10	96943523	A549|Max|None	A549	Max	None	0.000204191	intergenic	CYP2C8;ACSM6
rs78434450	10	96943523	GM12891|TAF1|None	GM12891	TAF1	None	0.000204191	intergenic	CYP2C8;ACSM6
rs78434450	10	96943523	K562|PLU1|None	K562	PLU1	None	0.000204191	intergenic	CYP2C8;ACSM6
rs78434450	10	96943523	Gliobla|Pol2|None	Gliobla	Pol2	None	0.000204191	intergenic	CYP2C8;ACSM6
rs78434450	10	96943523	GM12892|Pol2|None	GM12892	Pol2	None	0.000204191	intergenic	CYP2C8;ACSM6
rs78434450	10	96943523	HeLa-S3|HA-E2F1|None	HeLa-S3	HA-E2F1	None	0.000204191	intergenic	CYP2C8;ACSM6
rs78434450	10	96943523	GM12878|PAX5-N19|None	GM12878	PAX5-N19	None	0.000204191	intergenic	CYP2C8;ACSM6
rs78434450	10	96943523	GM15510|Pol2|None	GM15510	Pol2	None	0.000204191	intergenic	CYP2C8;ACSM6
rs78434450	10	96943523	A549|GABP|EtOH_0.02pct	A549	GABP	EtOH_0.02pct	0.000204191	intergenic	CYP2C8;ACSM6
rs78434450	10	96943523	K562|H3K9me1|None	K562	H3K9me1	None	0.000204191	intergenic	CYP2C8;ACSM6
rs78434450	10	96943523	HepG2|JunD|None	HepG2	JunD	None	0.000204191	intergenic	CYP2C8;ACSM6
rs78434450	10	96943523	H1-hESC|Egr-1|None	H1-hESC	Egr-1	None	0.000204191	intergenic	CYP2C8;ACSM6
rs78434450	10	96943523	Adult_CD4_Th0|DNase|None	Adult_CD4_Th0	DNase	None	0.000204191	intergenic	CYP2C8;ACSM6
rs78434450	10	96943523	K562|ZNF274|None	K562	ZNF274	None	0.000204191	intergenic	CYP2C8;ACSM6
rs78434450	10	96943523	GM12878|Mxi1|None	GM12878	Mxi1	None	0.000204191	intergenic	CYP2C8;ACSM6
rs78434450	10	96943523	GM12878|ETS1|None	GM12878	ETS1	None	0.000204191	intergenic	CYP2C8;ACSM6
rs78434450	10	96943523	H1-hESC|H3K9me3|None	H1-hESC	H3K9me3	None	0.000204191	intergenic	CYP2C8;ACSM6
rs78434450	10	96943523	HeLa-S3|NF-YA|None	HeLa-S3	NF-YA	None	0.000204191	intergenic	CYP2C8;ACSM6
rs78434450	10	96943523	GM18526|Pol2|None	GM18526	Pol2	None	0.000204191	intergenic	CYP2C8;ACSM6
rs78434450	10	96943523	NHLF|H3K4me1|None	NHLF	H3K4me1	None	0.000204191	intergenic	CYP2C8;ACSM6
rs78434450	10	96943523	GM12878|CEBPB|None	GM12878	CEBPB	None	0.000204191	intergenic	CYP2C8;ACSM6
rs78434450	10	96943523	HeLa-S3|TR4|None	HeLa-S3	TR4	None	0.000204191	intergenic	CYP2C8;ACSM6
rs78434450	10	96943523	MCF-7|c-Myc|serum_stimulated_media	MCF-7	c-Myc	serum_stimulated_media	0.000204191	intergenic	CYP2C8;ACSM6
rs78434450	10	96943523	H1-hESC|H3K9ac|None	H1-hESC	H3K9ac	None	0.000204191	intergenic	CYP2C8;ACSM6
rs78434450	10	96943523	H1-hESC|Mxi1|None	H1-hESC	Mxi1	None	0.000204191	intergenic	CYP2C8;ACSM6
rs78434450	10	96943523	HepG2|ATF3|None	HepG2	ATF3	None	0.000204191	intergenic	CYP2C8;ACSM6
rs78434450	10	96943523	A549|USF-1|EtOH_0.02pct	A549	USF-1	EtOH_0.02pct	0.000204191	intergenic	CYP2C8;ACSM6
rs78434450	10	96943523	HepG2|Pol2|None	HepG2	Pol2	None	0.000204191	intergenic	CYP2C8;ACSM6
rs78434450	10	96943523	K562|Max|None	K562	Max	None	0.000204191	intergenic	CYP2C8;ACSM6
rs78434450	10	96943523	NH-A|EZH2|None	NH-A	EZH2	None	0.000204191	intergenic	CYP2C8;ACSM6
rs78434450	10	96943523	NH-A|H3K4me1|None	NH-A	H3K4me1	None	0.000204191	intergenic	CYP2C8;ACSM6
rs78434450	10	96943523	HSMMtube|EZH2|None	HSMMtube	EZH2	None	0.000204191	intergenic	CYP2C8;ACSM6
rs78434450	10	96943523	K562|SIX5|None	K562	SIX5	None	0.000204191	intergenic	CYP2C8;ACSM6
rs78434450	10	96943523	K562|c-Myc|IFNg6h	K562	c-Myc	IFNg6h	0.000204191	intergenic	CYP2C8;ACSM6
rs78434450	10	96943523	HepG2|c-Myc|None	HepG2	c-Myc	None	0.000204191	intergenic	CYP2C8;ACSM6
rs78434450	10	96943523	MCF10A-Er-Src|c-Fos|4OHTAM_1uM_12hr	MCF10A-Er-Src	c-Fos	4OHTAM_1uM_12hr	0.000204191	intergenic	CYP2C8;ACSM6
rs78434450	10	96943523	PFSK-1|Sin3Ak-20|None	PFSK-1	Sin3Ak-20	None	0.000204191	intergenic	CYP2C8;ACSM6
rs78434450	10	96943523	K562|SP2|None	K562	SP2	None	0.000204191	intergenic	CYP2C8;ACSM6
rs78434450	10	96943523	K562|ETS1|None	K562	ETS1	None	0.000204191	intergenic	CYP2C8;ACSM6
rs78434450	10	96943523	K562|HDAC2|None	K562	HDAC2	None	0.000204191	intergenic	CYP2C8;ACSM6
rs78434450	10	96943523	GM12878|PML|None	GM12878	PML	None	0.000204191	intergenic	CYP2C8;ACSM6
rs78434450	10	96943523	GM12878|TR4|None	GM12878	TR4	None	0.000204191	intergenic	CYP2C8;ACSM6
rs78434450	10	96943523	HeLa-S3|USF2|None	HeLa-S3	USF2	None	0.000204191	intergenic	CYP2C8;ACSM6
rs78434450	10	96943523	HeLa-S3|c-Myc|None	HeLa-S3	c-Myc	None	0.000204191	intergenic	CYP2C8;ACSM6
rs78434450	10	96943523	K562|TBP|None	K562	TBP	None	0.000204191	intergenic	CYP2C8;ACSM6
rs78434450	10	96943523	Monocytes-CD14+RO01746¬†|H3K36me3|None	Monocytes-CD14+RO01746¬†	H3K36me3	None	0.000204191	intergenic	CYP2C8;ACSM6
rs78434450	10	96943523	NHDF-Ad|H3K27ac|None	NHDF-Ad	H3K27ac	None	0.000204191	intergenic	CYP2C8;ACSM6
rs78434450	10	96943523	NHDF-Ad|H3K9ac|None	NHDF-Ad	H3K9ac	None	0.000204191	intergenic	CYP2C8;ACSM6
rs78434450	10	96943523	GM12878|SIX5|None	GM12878	SIX5	None	0.000204191	intergenic	CYP2C8;ACSM6
rs78434450	10	96943523	A549|ZBTB33|EtOH_0.02pct	A549	ZBTB33	EtOH_0.02pct	0.000204191	intergenic	CYP2C8;ACSM6
rs78434450	10	96943523	HCT-116|Pol2|None	HCT-116	Pol2	None	0.000204191	intergenic	CYP2C8;ACSM6
rs78434450	10	96943523	H1-hESC|SIN3A|None	H1-hESC	SIN3A	None	0.000204191	intergenic	CYP2C8;ACSM6
rs78434450	10	96943523	CLL|DNase|None	CLL	DNase	None	0.000204191	intergenic	CYP2C8;ACSM6
rs78434450	10	96943523	H1-hESC|Pol2|None	H1-hESC	Pol2	None	0.000204191	intergenic	CYP2C8;ACSM6
rs78434450	10	96943523	K562|E2F4|None	K562	E2F4	None	0.000204191	intergenic	CYP2C8;ACSM6
rs78434450	10	96943523	NHEK|CTCF|None	NHEK	CTCF	None	0.000204191	intergenic	CYP2C8;ACSM6
rs78434450	10	96943523	GM12878|ELF1|None	GM12878	ELF1	None	0.000204191	intergenic	CYP2C8;ACSM6
rs78434450	10	96943523	GM18505|Pol2|None	GM18505	Pol2	None	0.000204191	intergenic	CYP2C8;ACSM6
rs78434450	10	96943523	MCF10A-Er-Src|Pol2|4OHTAM_1uM_36hr	MCF10A-Er-Src	Pol2	4OHTAM_1uM_36hr	0.000204191	intergenic	CYP2C8;ACSM6
rs78434450	10	96943523	GM12878|SRF|None	GM12878	SRF	None	0.000204191	intergenic	CYP2C8;ACSM6
rs78434450	10	96943523	Medullo|DNase|None	Medullo	DNase	None	0.000204191	intergenic	CYP2C8;ACSM6
rs78434450	10	96943523	Monocytes-CD14+RO01746¬†|H3K79me2|None	Monocytes-CD14+RO01746¬†	H3K79me2	None	0.000204191	intergenic	CYP2C8;ACSM6
rs78434450	10	96943523	Osteobl|CTCF|None	Osteobl	CTCF	None	0.000204191	intergenic	CYP2C8;ACSM6
rs78434450	10	96943523	K562|Egr-1|None	K562	Egr-1	None	0.000204191	intergenic	CYP2C8;ACSM6
rs78434450	10	96943523	GM12878|CHD1|None	GM12878	CHD1	None	0.000204191	intergenic	CYP2C8;ACSM6
rs78434450	10	96943523	HEK293|ELK4|None	HEK293	ELK4	None	0.000204191	intergenic	CYP2C8;ACSM6
rs78434450	10	96943523	H1-hESC|HDAC2|None	H1-hESC	HDAC2	None	0.000204191	intergenic	CYP2C8;ACSM6
rs78434450	10	96943523	GM12878|MAZ|None	GM12878	MAZ	None	0.000204191	intergenic	CYP2C8;ACSM6
rs78434450	10	96943523	NA|NA|NA	NA	NA	NA	0.000204191	intergenic	CYP2C8;ACSM6
rs78434450	10	96943523	AG10803|CTCF|None	AG10803	CTCF	None	0.000204191	intergenic	CYP2C8;ACSM6
rs78434450	10	96943523	A549|USF-1|DEX_100nM	A549	USF-1	DEX_100nM	0.000204191	intergenic	CYP2C8;ACSM6
rs78434450	10	96943523	H1-hESC|H2BK15ac|None	H1-hESC	H2BK15ac	None	0.000204191	intergenic	CYP2C8;ACSM6
rs78434450	10	96943523	HRGEC|DNase|None	HRGEC	DNase	None	0.000204191	intergenic	CYP2C8;ACSM6
rs78434450	10	96943523	K562|Pol2(phosphoS2)|None	K562	Pol2(phosphoS2)	None	0.000204191	intergenic	CYP2C8;ACSM6
rs78434450	10	96943523	PFSK-1|TAF1|None	PFSK-1	TAF1	None	0.000204191	intergenic	CYP2C8;ACSM6
rs78434450	10	96943523	GM12878|Pol2|None	GM12878	Pol2	None	0.000204191	intergenic	CYP2C8;ACSM6
rs78434450	10	96943523	HepG2|ERRA|forskolin	HepG2	ERRA	forskolin	0.000204191	intergenic	CYP2C8;ACSM6
rs78434450	10	96943523	HeLa-S3|Pol2(b)|None	HeLa-S3	Pol2(b)	None	0.000204191	intergenic	CYP2C8;ACSM6
rs78434450	10	96943523	Monocytes-CD14+RO01746¬†|H3K9ac|None	Monocytes-CD14+RO01746¬†	H3K9ac	None	0.000204191	intergenic	CYP2C8;ACSM6
rs78434450	10	96943523	HEK293-T-REx|ZNF263|None	HEK293-T-REx	ZNF263	None	0.000204191	intergenic	CYP2C8;ACSM6
rs78434450	10	96943523	H1-hESC|TCF12|None	H1-hESC	TCF12	None	0.000204191	intergenic	CYP2C8;ACSM6
rs78434450	10	96943523	SH-SY5Y|GATA-2|None	SH-SY5Y	GATA-2	None	0.000204191	intergenic	CYP2C8;ACSM6
rs78434450	10	96943523	K562|GATA-1|None	K562	GATA-1	None	0.000204191	intergenic	CYP2C8;ACSM6
rs78434450	10	96943523	H1-hESC|BRCA1|None	H1-hESC	BRCA1	None	0.000204191	intergenic	CYP2C8;ACSM6
rs78434450	10	96943523	H1-hESC|TAF1|None	H1-hESC	TAF1	None	0.000204191	intergenic	CYP2C8;ACSM6
rs78434450	10	96943523	K562|eGFP-JunD|None	K562	eGFP-JunD	None	0.000204191	intergenic	CYP2C8;ACSM6
rs78434450	10	96943523	HCFaa|CTCF|None	HCFaa	CTCF	None	0.000204191	intergenic	CYP2C8;ACSM6
rs78434450	10	96943523	IMR90|CEBPB|None	IMR90	CEBPB	None	0.000204191	intergenic	CYP2C8;ACSM6
rs78434450	10	96943523	H1-hESC|SUZ12|None	H1-hESC	SUZ12	None	0.000204191	intergenic	CYP2C8;ACSM6
rs78434450	10	96943523	GM12878|TCF3|None	GM12878	TCF3	None	0.000204191	intergenic	CYP2C8;ACSM6
rs78434450	10	96943523	GM12878|TCF12|None	GM12878	TCF12	None	0.000204191	intergenic	CYP2C8;ACSM6
rs78434450	10	96943523	A549|Pol2|DEX_100nM	A549	Pol2	DEX_100nM	0.000204191	intergenic	CYP2C8;ACSM6
rs78434450	10	96943523	GM12892|YY1|None	GM12892	YY1	None	0.000204191	intergenic	CYP2C8;ACSM6
rs78434450	10	96943523	GM12878|YY1|None	GM12878	YY1	None	0.000204191	intergenic	CYP2C8;ACSM6
rs78434450	10	96943523	H1-hESC|ATF2|None	H1-hESC	ATF2	None	0.000204191	intergenic	CYP2C8;ACSM6
rs78434450	10	96943523	HepG2|GABP|None	HepG2	GABP	None	0.000204191	intergenic	CYP2C8;ACSM6
rs78434450	10	96943523	HeLa-S3|Pol2(phosphoS2)|None	HeLa-S3	Pol2(phosphoS2)	None	0.000204191	intergenic	CYP2C8;ACSM6
rs78434450	10	96943523	H1-hESC|CtBP2|None	H1-hESC	CtBP2	None	0.000204191	intergenic	CYP2C8;ACSM6
rs78434450	10	96943523	K562|HMGN3|None	K562	HMGN3	None	0.000204191	intergenic	CYP2C8;ACSM6
rs78434450	10	96943523	HTR8svn|DNase|None	HTR8svn	DNase	None	0.000204191	intergenic	CYP2C8;ACSM6
rs78434450	10	96943523	GM12891|POU2F2|None	GM12891	POU2F2	None	0.000204191	intergenic	CYP2C8;ACSM6
rs78434450	10	96943523	NHDF-Ad|DNase|None	NHDF-Ad	DNase	None	0.000204191	intergenic	CYP2C8;ACSM6
rs78434450	10	96943523	GM19238|CTCF|None	GM19238	CTCF	None	0.000204191	intergenic	CYP2C8;ACSM6
rs78434450	10	96943523	GM12865|CTCF|None	GM12865	CTCF	None	0.000204191	intergenic	CYP2C8;ACSM6
rs78434450	10	96943523	H1-hESC|FOSL1|None	H1-hESC	FOSL1	None	0.000204191	intergenic	CYP2C8;ACSM6
rs78434450	10	96943523	K562|DNase|None	K562	DNase	None	0.000204191	intergenic	CYP2C8;ACSM6
rs78434450	10	96943523	HepG2|DNase|None	HepG2	DNase	None	0.000204191	intergenic	CYP2C8;ACSM6
rs78434450	10	96943523	NB4|CTCF|None	NB4	CTCF	None	0.000204191	intergenic	CYP2C8;ACSM6
rs78434450	10	96943523	MCF-7|Pol2|serum_stimulated_media	MCF-7	Pol2	serum_stimulated_media	0.000204191	intergenic	CYP2C8;ACSM6
rs35506085	11	2165576	GM12878|CTCF|None	GM12878	CTCF	None	5.54721e-05	ncRNA_intronic	IGF2-AS
rs35506085	11	2165576	HepG2|CHD2|None	HepG2	CHD2	None	5.54721e-05	ncRNA_intronic	IGF2-AS
rs35506085	11	2165576	GM12878|Nrf1|None	GM12878	Nrf1	None	5.54721e-05	ncRNA_intronic	IGF2-AS
rs35506085	11	2165576	HeLa-S3|BRF2|None	HeLa-S3	BRF2	None	5.54721e-05	ncRNA_intronic	IGF2-AS
rs35506085	11	2165576	GM12878|E2F4|None	GM12878	E2F4	None	5.54721e-05	ncRNA_intronic	IGF2-AS
rs35506085	11	2165576	A549|Max|None	A549	Max	None	5.54721e-05	ncRNA_intronic	IGF2-AS
rs35506085	11	2165576	H1-hESC|Nrf1|None	H1-hESC	Nrf1	None	5.54721e-05	ncRNA_intronic	IGF2-AS
rs35506085	11	2165576	H1-hESC|H3K18ac|None	H1-hESC	H3K18ac	None	5.54721e-05	ncRNA_intronic	IGF2-AS
rs35506085	11	2165576	H1-hESC|H3K27ac|None	H1-hESC	H3K27ac	None	5.54721e-05	ncRNA_intronic	IGF2-AS
rs11826681	11	30344883	GM10847|NFKB|TNFa	GM10847	NFKB	TNFa	0.000766548	intronic	ARL14EP
rs139534284	11	47942622	PANC-1|NRSF|None	PANC-1	NRSF	None	0.000672326	NA	NA
rs882536	11	110391719	HUVEC|c-Myc|None	HUVEC	c-Myc	None	0.000110818	intergenic	FDX1;ARHGAP20
rs882536	11	110391719	GM12878|c-Myc|None	GM12878	c-Myc	None	0.000110818	intergenic	FDX1;ARHGAP20
rs34630941	12	124779010	K562|c-Myc|IFNa6h	K562	c-Myc	IFNa6h	0.000108149	intronic	RFLNA
rs17804744	13	80700707	HepG2|MBD4|None	HepG2	MBD4	None	0.00087063	intergenic	LINC01080;SPRY2
rs17804744	13	80700707	IMR90|MafK|None	IMR90	MafK	None	0.00087063	intergenic	LINC01080;SPRY2
rs17804744	13	80700707	K562|NF-E2|None	K562	NF-E2	None	0.00087063	intergenic	LINC01080;SPRY2
rs17804744	13	80700707	PBDE|GATA-1|None	PBDE	GATA-1	None	0.00087063	intergenic	LINC01080;SPRY2
rs7146599	14	24527672	H1-hESC|DNase|None	H1-hESC	DNase	None	0.00161397	intronic	CARMIL3
rs7146599	14	24527672	Ishikawa|DNase|Estradiol_100nM_1hr	Ishikawa	DNase	Estradiol_100nM_1hr	0.00161397	intronic	CARMIL3
rs7146599	14	24527672	FibroP|DNase|None	FibroP	DNase	None	0.00161397	intronic	CARMIL3
rs7146599	14	24527672	K562|TFIIIC-110|None	K562	TFIIIC-110	None	0.00161397	intronic	CARMIL3
rs7146599	14	24527672	H1-hESC|ATF2|None	H1-hESC	ATF2	None	0.00161397	intronic	CARMIL3
rs7146599	14	24527672	NHLF|H3K27me3|None	NHLF	H3K27me3	None	0.00161397	intronic	CARMIL3
rs7146599	14	24527672	GM12874|CTCF|None	GM12874	CTCF	None	0.00161397	intronic	CARMIL3
rs7146599	14	24527672	GM12878|YY1|None	GM12878	YY1	None	0.00161397	intronic	CARMIL3
rs7146599	14	24527672	Hepatocytes|DNase|None	Hepatocytes	DNase	None	0.00161397	intronic	CARMIL3
rs7146599	14	24527672	HepG2|SMC3|None	HepG2	SMC3	None	0.00161397	intronic	CARMIL3
rs7146599	14	24527672	Stellate|DNase|None	Stellate	DNase	None	0.00161397	intronic	CARMIL3
rs7146599	14	24527672	MCF-7|DNase|Hypoxia_LacAcid	MCF-7	DNase	Hypoxia_LacAcid	0.00161397	intronic	CARMIL3
rs7146599	14	24527672	H1-hESC|H3K4me1|None	H1-hESC	H3K4me1	None	0.00161397	intronic	CARMIL3
rs3833507	14	94582130	H1-hESC|TBP|None	H1-hESC	TBP	None	0.000533725	exonic;splicing	IFI27;IFI27
rs3833507	14	94582130	NB4|Max|None	NB4	Max	None	0.000533725	exonic;splicing	IFI27;IFI27
rs3833507	14	94582130	A549|USF-1|EtOH_0.02pct	A549	USF-1	EtOH_0.02pct	0.000533725	exonic;splicing	IFI27;IFI27
rs3833507	14	94582130	K562|YY1|None	K562	YY1	None	0.000533725	exonic;splicing	IFI27;IFI27
rs713467	15	84646473	ProgFib|DNase|None	ProgFib	DNase	None	8.08115e-05	intronic	ADAMTSL3
rs713467	15	84646473	SK-N-SH_RA|DNase|None	SK-N-SH_RA	DNase	None	8.08115e-05	intronic	ADAMTSL3
rs713467	15	84646473	HeLa-S3|EZH2|None	HeLa-S3	EZH2	None	8.08115e-05	intronic	ADAMTSL3
rs713467	15	84646473	H1-hESC|CTCF|None	H1-hESC	CTCF	None	8.08115e-05	intronic	ADAMTSL3
rs713467	15	84646473	Th1|DNase|None	Th1	DNase	None	8.08115e-05	intronic	ADAMTSL3
rs713467	15	84646473	GM12878|WHIP|None	GM12878	WHIP	None	8.08115e-05	intronic	ADAMTSL3
rs713467	15	84646473	RPTEC|CTCF|None	RPTEC	CTCF	None	8.08115e-05	intronic	ADAMTSL3
rs713467	15	84646473	WERI-Rb-1|CTCF|None	WERI-Rb-1	CTCF	None	8.08115e-05	intronic	ADAMTSL3
rs713467	15	84646473	K562|ZBTB7A|None	K562	ZBTB7A	None	8.08115e-05	intronic	ADAMTSL3
rs713467	15	84646473	HepG2|CTCF|None	HepG2	CTCF	None	8.08115e-05	intronic	ADAMTSL3
rs713467	15	84646473	H1-hESC|H2BK5ac|None	H1-hESC	H2BK5ac	None	8.08115e-05	intronic	ADAMTSL3
rs713467	15	84646473	MCF-7|CTCF|estrogen	MCF-7	CTCF	estrogen	8.08115e-05	intronic	ADAMTSL3
rs713467	15	84646473	Fibrobl|CTCF|None	Fibrobl	CTCF	None	8.08115e-05	intronic	ADAMTSL3
rs713467	15	84646473	HMVEC-dBl-Neo|DNase|None	HMVEC-dBl-Neo	DNase	None	8.08115e-05	intronic	ADAMTSL3
rs713467	15	84646473	SK-N-SH_RA|Rad21|None	SK-N-SH_RA	Rad21	None	8.08115e-05	intronic	ADAMTSL3
rs713467	15	84646473	GM12873|CTCF|None	GM12873	CTCF	None	8.08115e-05	intronic	ADAMTSL3
rs713467	15	84646473	H1-hESC|H2AK5ac|None	H1-hESC	H2AK5ac	None	8.08115e-05	intronic	ADAMTSL3
rs713467	15	84646473	PanIslets|DNase|None	PanIslets	DNase	None	8.08115e-05	intronic	ADAMTSL3
rs713467	15	84646473	H1-hESC|BCL11A|None	H1-hESC	BCL11A	None	8.08115e-05	intronic	ADAMTSL3
rs713467	15	84646473	ProgFib|CTCF|None	ProgFib	CTCF	None	8.08115e-05	intronic	ADAMTSL3
rs713467	15	84646473	HCM|DNase|None	HCM	DNase	None	8.08115e-05	intronic	ADAMTSL3
rs713467	15	84646473	Dnd41|CTCF|None	Dnd41	CTCF	None	8.08115e-05	intronic	ADAMTSL3
rs713467	15	84646473	HeLa-S3|CTCF|None	HeLa-S3	CTCF	None	8.08115e-05	intronic	ADAMTSL3
rs713467	15	84646473	HepG2|CTCF|None	HepG2	CTCF	None	8.08115e-05	intronic	ADAMTSL3
rs713467	15	84646473	K562|H3K79me2|None	K562	H3K79me2	None	8.08115e-05	intronic	ADAMTSL3
rs713467	15	84646473	AoAF|DNase|None	AoAF	DNase	None	8.08115e-05	intronic	ADAMTSL3
rs713467	15	84646473	Ishikawa|DNase|4OHTAM_20nM_72hr	Ishikawa	DNase	4OHTAM_20nM_72hr	8.08115e-05	intronic	ADAMTSL3
rs713467	15	84646473	GM12875|CTCF|None	GM12875	CTCF	None	8.08115e-05	intronic	ADAMTSL3
rs713467	15	84646473	Caco-2|CTCF|None	Caco-2	CTCF	None	8.08115e-05	intronic	ADAMTSL3
rs713467	15	84646473	NB4|DNase|None	NB4	DNase	None	8.08115e-05	intronic	ADAMTSL3
rs713467	15	84646473	H1-hESC|H2BK20ac|None	H1-hESC	H2BK20ac	None	8.08115e-05	intronic	ADAMTSL3
rs713467	15	84646473	CD34+_Mobilized|DNase|None	CD34+_Mobilized	DNase	None	8.08115e-05	intronic	ADAMTSL3
rs713467	15	84646473	HepG2|Rad21|None	HepG2	Rad21	None	8.08115e-05	intronic	ADAMTSL3
rs713467	15	84646473	MCF-7|CTCF|None	MCF-7	CTCF	None	8.08115e-05	intronic	ADAMTSL3
rs713467	15	84646473	WI-38|DNase|None	WI-38	DNase	None	8.08115e-05	intronic	ADAMTSL3
rs713467	15	84646473	CD20+|DNase|None	CD20+	DNase	None	8.08115e-05	intronic	ADAMTSL3
rs713467	15	84646473	HMVEC-dLy-Neo|DNase|None	HMVEC-dLy-Neo	DNase	None	8.08115e-05	intronic	ADAMTSL3
rs713467	15	84646473	A549|Pol2(phosphoS2)|None	A549	Pol2(phosphoS2)	None	8.08115e-05	intronic	ADAMTSL3
rs713467	15	84646473	GM19240|DNase|None	GM19240	DNase	None	8.08115e-05	intronic	ADAMTSL3
rs713467	15	84646473	K562|CTCF|None	K562	CTCF	None	8.08115e-05	intronic	ADAMTSL3
rs713467	15	84646473	K562|Rad21|None	K562	Rad21	None	8.08115e-05	intronic	ADAMTSL3
rs713467	15	84646473	HeLa-S3|ZZZ3|None	HeLa-S3	ZZZ3	None	8.08115e-05	intronic	ADAMTSL3
rs713467	15	84646473	BJ|CTCF|None	BJ	CTCF	None	8.08115e-05	intronic	ADAMTSL3
rs713467	15	84646473	NHEK|CTCF|None	NHEK	CTCF	None	8.08115e-05	intronic	ADAMTSL3
rs713467	15	84646473	GM12878|CTCF|None	GM12878	CTCF	None	8.08115e-05	intronic	ADAMTSL3
rs713467	15	84646473	HMEC|DNase|None	HMEC	DNase	None	8.08115e-05	intronic	ADAMTSL3
rs713467	15	84646473	HAEpiC|DNase|None	HAEpiC	DNase	None	8.08115e-05	intronic	ADAMTSL3
rs713467	15	84646473	NHDF-Ad|H3K4me2|None	NHDF-Ad	H3K4me2	None	8.08115e-05	intronic	ADAMTSL3
rs713467	15	84646473	K562|c-Jun|None	K562	c-Jun	None	8.08115e-05	intronic	ADAMTSL3
rs713467	15	84646473	K562|Rad21|None	K562	Rad21	None	8.08115e-05	intronic	ADAMTSL3
rs713467	15	84646473	H1-hESC|SP4|None	H1-hESC	SP4	None	8.08115e-05	intronic	ADAMTSL3
rs713467	15	84646473	Huh-7|DNase|None	Huh-7	DNase	None	8.08115e-05	intronic	ADAMTSL3
rs713467	15	84646473	K562|STAT1|IFNa30	K562	STAT1	IFNa30	8.08115e-05	intronic	ADAMTSL3
rs713467	15	84646473	HRE|CTCF|None	HRE	CTCF	None	8.08115e-05	intronic	ADAMTSL3
rs713467	15	84646473	MCF-7|CTCF|vehicle	MCF-7	CTCF	vehicle	8.08115e-05	intronic	ADAMTSL3
rs713467	15	84646473	K562|Bach1|None	K562	Bach1	None	8.08115e-05	intronic	ADAMTSL3
rs713467	15	84646473	Caco-2|DNase|None	Caco-2	DNase	None	8.08115e-05	intronic	ADAMTSL3
rs713467	15	84646473	K562|c-Fos|None	K562	c-Fos	None	8.08115e-05	intronic	ADAMTSL3
rs713467	15	84646473	K562|USF-1|None	K562	USF-1	None	8.08115e-05	intronic	ADAMTSL3
rs713467	15	84646473	Gliobla|CTCF|None	Gliobla	CTCF	None	8.08115e-05	intronic	ADAMTSL3
rs713467	15	84646473	GM12864|DNase|None	GM12864	DNase	None	8.08115e-05	intronic	ADAMTSL3
rs713467	15	84646473	HeLa-S3|CTCF|None	HeLa-S3	CTCF	None	8.08115e-05	intronic	ADAMTSL3
rs713467	15	84646473	HEEpiC|CTCF|None	HEEpiC	CTCF	None	8.08115e-05	intronic	ADAMTSL3
rs713467	15	84646473	HRPEpiC|DNase|None	HRPEpiC	DNase	None	8.08115e-05	intronic	ADAMTSL3
rs713467	15	84646473	K562|CTCFL|None	K562	CTCFL	None	8.08115e-05	intronic	ADAMTSL3
rs713467	15	84646473	HepG2|CTCF|None	HepG2	CTCF	None	8.08115e-05	intronic	ADAMTSL3
rs713467	15	84646473	Osteoblasts|H2AZ|None	Osteoblasts	H2AZ	None	8.08115e-05	intronic	ADAMTSL3
rs713467	15	84646473	K562|ATF1|None	K562	ATF1	None	8.08115e-05	intronic	ADAMTSL3
rs713467	15	84646473	Th2|DNase|None	Th2	DNase	None	8.08115e-05	intronic	ADAMTSL3
rs713467	15	84646473	HPF|DNase|None	HPF	DNase	None	8.08115e-05	intronic	ADAMTSL3
rs713467	15	84646473	GM12891|DNase|None	GM12891	DNase	None	8.08115e-05	intronic	ADAMTSL3
rs713467	15	84646473	K562|Brg1|None	K562	Brg1	None	8.08115e-05	intronic	ADAMTSL3
rs713467	15	84646473	T-47D|DNase|None	T-47D	DNase	None	8.08115e-05	intronic	ADAMTSL3
rs1201525	18	5237823	GM12878|Nrf1|None	GM12878	Nrf1	None	0.00118133	ncRNA_exonic	LINC00526
rs1201525	18	5237823	K562|Max|None	K562	Max	None	0.00118133	ncRNA_exonic	LINC00526
rs1201525	18	5237823	H1-hESC|SP2|None	H1-hESC	SP2	None	0.00118133	ncRNA_exonic	LINC00526
rs77785987	18	59233562	HeLa-S3|BRF2|None	HeLa-S3	BRF2	None	0.00018454	intergenic	CDH20;LINC01544
rs1124855	19	19268761	H1-hESC|H3K56ac|None	H1-hESC	H3K56ac	None	0.0012072	intronic	BORCS8-MEF2B;MEF2B
rs7508494	19	21838657	K562|NF-YA|None	K562	NF-YA	None	0.000356521	ncRNA_exonic	LOC400682
rs67611724	20	32308275	K562|E2F6|None	K562	E2F6	None	0.00245615	upstream	PXMP4
rs6514067	20	35909777	K562|JunD|None	K562	JunD	None	1.45844e-05	intergenic	GHRH;MANBAL
rs6514067	20	35909777	K562|ATF3|None	K562	ATF3	None	1.45844e-05	intergenic	GHRH;MANBAL
rs232501	21	22736733	HeLa-S3|SPT20|None	HeLa-S3	SPT20	None	0.000106399	intronic	NCAM2
